# Supplementary material for: Revision of Australian Matini diving beetles based on morphological and molecular data (Coleoptera, Dytiscidae, Matinae), with description of a new species
Source: Zookeys. 2013 Apr 19;(293):41–64. doi: 10.3897/zookeys.293.4472 (PMC3677404; doi:10.3897/zookeys.293.4472)
Supplement: XML Treatment for Batrachomatus [file zookeys.293.4472-treatment1.xml]

<!DOCTYPE tp:taxon-treatment
  PUBLIC "-//TaxonX//DTD Taxonomic Treatment Publishing DTD v0 20100105//EN" "tax-treatment-NSO.dtd">
<tp:taxon-treatment xmlns:tp="http://www.plazi.org/taxpub"><tp:treatment-meta><mixed-citation publication-type="journal"><person-group><name><surname>Hendrich</surname><given-names>Lars</given-names></name><name><surname>Balke</surname><given-names>Michael</given-names></name></person-group><article-title>Revision of Australian Matini diving beetles based on morphological and molecular data (Coleoptera, Dytiscidae, Matinae), with description of a new species</article-title><source>Zookeys</source><day>19</day><month>4</month><year>2013</year><volume>2013</volume><issue>293</issue><fpage>41</fpage><lpage>64</lpage><pub-id pub-id-type="doi">10.3897/zookeys.293.4472</pub-id></mixed-citation></tp:treatment-meta><tp:nomenclature><tp:taxon-name>
                        <tp:taxon-name-part taxon-name-part-type="genus">Batrachomatus</tp:taxon-name-part>
                    <object-id xmlns:xlink="http://www.w3.org/1999/xlink" xlink:type="simple">http://species-id.net/wiki/Batrachomatus</object-id>
								</tp:taxon-name><tp:taxon-authority>Clark, 1863</tp:taxon-authority><tp:nomenclature-citation-list><tp:nomenclature-citation><tp:taxon-name>Batrachomatus</tp:taxon-name><comment> Clark, 1863: 15 (type species <italic><tp:taxon-name>Batrachomatus wingii</tp:taxon-name></italic> Clark, 1863, by monotypy); <xref ref-type="bibr" rid="B21">Zimmermann 1919</xref>: 215 (cat.); <xref ref-type="bibr" rid="B11">Mouchamps 1964</xref>: 137 (descr.); <xref ref-type="bibr" rid="B16">Watts 1978</xref>: 119 (descr.); <xref ref-type="bibr" rid="B17">Watts 1985</xref>: 23 (cat.); <xref ref-type="bibr" rid="B9">Lawrence et al. 1987</xref>: 351 (cat.); <xref ref-type="bibr" rid="B12">Nilsson 2001</xref>: 261 (cat.); <xref ref-type="bibr" rid="B7">Larson 1993</xref>: 50 (cat.); <xref ref-type="bibr" rid="B18">Watts 2002</xref>: 31, 46 (cat.).</comment></tp:nomenclature-citation><tp:nomenclature-citation><tp:taxon-name>Allomatus</tp:taxon-name><comment> Mouchamps, 1964: 137 (type species <italic><tp:taxon-name>Allomatus wilsoni</tp:taxon-name></italic> Mouchamps, 1964, by original designation); <xref ref-type="bibr" rid="B16">Watts 1978</xref>: 117 (descr.); <xref ref-type="bibr" rid="B17">Watts 1985</xref>: 23 (cat.); <xref ref-type="bibr" rid="B9">Lawrence et al. 1987</xref>: 351 (cat.); <xref ref-type="bibr" rid="B12">Nilsson 2001</xref>: 261 (cat.); <xref ref-type="bibr" rid="B18">Watts 2002</xref>: 30, 46 (cat.); <bold>syn. n.</bold></comment></tp:nomenclature-citation></tp:nomenclature-citation-list></tp:nomenclature><tp:treatment-sec sec-type="Remarks"><title>Remarks.</title><p>Medium-sized (TL = 6.9–9.6 mm), elongate, shiny and flattened mainly black diving beetles, unicolorous or with testaceous or ferruginous markings on elytra. Epipleuron in apical half more than twice as wide as base of longer spur of metatibia. Both parameres abruptly narrowed near middle. Outer metatarsal claw curved, prosternum with median furrow. Body covered with dense fine punctures and/or very fine microreticulation, meshes irregular, polygonal.</p><p><italic><tp:taxon-name>Allomatus</tp:taxon-name></italic> was justified as a genus based only on the presence of a reticulated pronotum and elytra without any punctuation in contrast to <italic><tp:taxon-name>Batrachomatus</tp:taxon-name></italic> which has a non-reticulate but densely and finely punctate pronotum and elytra (<xref ref-type="bibr" rid="B11">Mouchamps 1964</xref>, <xref ref-type="bibr" rid="B16">Watts 1978</xref>). <italic><tp:taxon-name>Brachomatus larsoni</tp:taxon-name></italic> sp. n. has characters from both genera: a polygonal double reticulation with punctures at the intersections of all meshes.</p><p>The <italic>cox1</italic> sequence data show (<xref ref-type="fig" rid="F7">Fig. 15</xref>) that <italic><tp:taxon-name>Allomatus wilsoni</tp:taxon-name></italic> is sister to <italic><tp:taxon-name>Batrachomatus daemeli</tp:taxon-name></italic>, <italic><tp:taxon-name>Batrachomatus wingi</tp:taxon-name></italic> sister to these two, and <italic><tp:taxon-name>Allomatus nannup</tp:taxon-name></italic> sister to all of these. We use <italic><tp:taxon-name>Matus bicarinatus</tp:taxon-name></italic> (Say, 1823) from North America as well as <italic><tp:taxon-name>Hygrobia maculata</tp:taxon-name></italic> Britton, 1981 and <italic><tp:taxon-name>Hygrobia wattsi</tp:taxon-name></italic> Hendrich, 2001 as outgroups (<italic><tp:taxon-name>Hygrobia</tp:taxon-name></italic> were pruned for <xref ref-type="fig" rid="F7">Fig. 15</xref>). Consequently <italic><tp:taxon-name>Allomatus</tp:taxon-name></italic> Mouchamps, 1964 is here synonymised with <italic><tp:taxon-name>Batrachomatus</tp:taxon-name></italic> Clark, 1863.</p></tp:treatment-sec><tp:treatment-sec><!--Section generated to contain objects referenced in tp:taxon-treatment.--><fig id="F7" position="float" orientation="portrait"><label>Figure 15.</label><caption><p>Maximum likelihood tree for Australian <italic><tp:taxon-name>Batrachomatus</tp:taxon-name></italic>. Node support are GARLI bootstrap values and only given for major nodes, numbers following taxon names are our extraction codes as well as Genbank accession numbers.</p></caption><graphic xmlns:xlink="http://www.w3.org/1999/xlink" xlink:href="ZooKeys-293-041-g007.jpg" position="float" orientation="portrait" xlink:type="simple"/></fig></tp:treatment-sec><ref-list><ref id="B21"><mixed-citation xmlns:xlink="http://www.w3.org/1999/xlink" xlink:type="simple"><person-group><name name-style="western"><surname>Zimmermann</surname><given-names>A</given-names></name></person-group> (<year>1919</year>)<source> Die Schwimmkäfer des Deutschen Entomologischen Museums in Berlin-Dahlem. Archiv für Naturgeschichte 83(A12): 69–249.</source></mixed-citation></ref><ref id="B11"><mixed-citation xmlns:xlink="http://www.w3.org/1999/xlink" xlink:type="simple"><person-group><name name-style="western"><surname>Mouchamps</surname><given-names>R</given-names></name></person-group> (<year>1964</year>)<article-title> Les Matini australiens (Col. Dytiscidae Colymbetinae).</article-title><source>Bulletin de la Société Entomologique de France </source><volume>69</volume>: <fpage>136</fpage>-<lpage>141</lpage>.</mixed-citation></ref><ref id="B16"><mixed-citation xmlns:xlink="http://www.w3.org/1999/xlink" xlink:type="simple"><person-group><name name-style="western"><surname>Watts</surname><given-names>CHS</given-names></name></person-group> (<year>1978</year>)<article-title> A revision of the Australian Dytiscidae (Coleoptera).</article-title><source>Australian Journal of Zoology, Supplement Series </source><volume>57</volume>: <fpage>1</fpage>-<lpage>166</lpage>. doi: <ext-link ext-link-type="uri" xlink:href="http://dx.doi.org/10.1071/AJZS057" xlink:type="simple">10.1071/AJZS057</ext-link></mixed-citation></ref><ref id="B17"><mixed-citation xmlns:xlink="http://www.w3.org/1999/xlink" xlink:type="simple"><person-group><name name-style="western"><surname>Watts</surname><given-names>CHS</given-names></name></person-group> (<year>1985</year>)<article-title> A faunal assessment of Australian Hydradephaga.</article-title><source>Proceedings of the Academy of Natural Sciences of Philadelphia </source><volume>137</volume>: <fpage>22</fpage>-<lpage>28</lpage>.</mixed-citation></ref><ref id="B9"><mixed-citation xmlns:xlink="http://www.w3.org/1999/xlink" xlink:type="simple"><person-group><name name-style="western"><surname>Lawrence</surname><given-names>JF</given-names></name><name name-style="western"><surname>Weir</surname><given-names>TA</given-names></name><name name-style="western"><surname>Pyke</surname><given-names>JE</given-names></name></person-group> (<year>1987</year>)<article-title> Haliplidae, Hygrobiidae, Noteridae, Dytiscidae and Gyrinidae.</article-title> In: <person-group><name name-style="western"><surname>Lawrence</surname><given-names>JF</given-names></name><name name-style="western"><surname>Moore</surname><given-names>BP</given-names></name><name name-style="western"><surname>Pyke</surname><given-names>JE</given-names></name><name name-style="western"><surname>Weir</surname><given-names>TA</given-names></name></person-group> (<role>Eds</role>). <issue-title>Zoological Catalogue of Australia, Volume 4, Coleoptera: Archostemata, Myxophaga and Adephaga.</issue-title><source>Bureau of Flora and Fauna. Canberra: Australian Government Publishing Service</source>: <fpage>321</fpage>-<lpage>366</lpage>.</mixed-citation></ref><ref id="B12"><mixed-citation xmlns:xlink="http://www.w3.org/1999/xlink" xlink:type="simple"><person-group><name name-style="western"><surname>Nilsson</surname><given-names>AN</given-names></name></person-group> (<year>2001</year>)<source><italic>Dytiscidae (Coleoptera</italic>).World catalogue of insects, Volume 3.</source><publisher-name>Apollo Books</publisher-name>, <publisher-loc>Stenstrup</publisher-loc>, <lpage>395</lpage> pp.</mixed-citation></ref><ref id="B7"><mixed-citation xmlns:xlink="http://www.w3.org/1999/xlink" xlink:type="simple"><person-group><name name-style="western"><surname>Larson</surname><given-names>DJ</given-names></name></person-group> (<year>1993</year>)<article-title> Ecology of tropical Australian Hydradephaga (Insecta: Coleoptera). Part 1. Natural history and distribution of northern Queensland species.</article-title><source>Proceedings of the Royal Society of Queensland </source><volume>103</volume>: <fpage>47</fpage>-<lpage>63</lpage>.</mixed-citation></ref><ref id="B18"><mixed-citation xmlns:xlink="http://www.w3.org/1999/xlink" xlink:type="simple"><person-group><name name-style="western"><surname>Watts</surname><given-names>CHS</given-names></name></person-group> (<year>2002</year>)<article-title> Checklist and guides to the identification, to genus, of adults and larval Australian water beetles of the families Dytiscidae, Noteridae, Hygrobiidae, Haliplidae, Gyrinidae, Hydraenidae and the superfamily Hydrophiloidea (Insecta – Coleoptera). Cooperative Research Centre for Freshwater Ecology (Australia).</article-title><source>Identification and Ecology Guide </source><volume>43</volume>: <fpage>1</fpage>-<lpage>110</lpage>.</mixed-citation></ref></ref-list></tp:taxon-treatment>
