# Supplementary material for: Revision of Australian Matini diving beetles based on morphological and molecular data (Coleoptera, Dytiscidae, Matinae), with description of a new species
Source: Zookeys. 2013 Apr 19;(293):41–64. doi: 10.3897/zookeys.293.4472 (PMC3677404; doi:10.3897/zookeys.293.4472)
Supplement: XML Treatment for Batrachomatus daemeli [file zookeys.293.4472-treatment2.xml]

<!DOCTYPE tp:taxon-treatment
  PUBLIC "-//TaxonX//DTD Taxonomic Treatment Publishing DTD v0 20100105//EN" "tax-treatment-NSO.dtd">
<tp:taxon-treatment xmlns:tp="http://www.plazi.org/taxpub"><tp:treatment-meta><mixed-citation publication-type="journal"><person-group><name><surname>Hendrich</surname><given-names>Lars</given-names></name><name><surname>Balke</surname><given-names>Michael</given-names></name></person-group><article-title>Revision of Australian Matini diving beetles based on morphological and molecular data (Coleoptera, Dytiscidae, Matinae), with description of a new species</article-title><source>Zookeys</source><day>19</day><month>4</month><year>2013</year><volume>2013</volume><issue>293</issue><fpage>41</fpage><lpage>64</lpage><pub-id pub-id-type="doi">10.3897/zookeys.293.4472</pub-id></mixed-citation></tp:treatment-meta><tp:nomenclature><tp:taxon-name>
                        <tp:taxon-name-part taxon-name-part-type="genus">Batrachomatus</tp:taxon-name-part>
                        <tp:taxon-name-part taxon-name-part-type="species">daemeli</tp:taxon-name-part>
                    <object-id xmlns:xlink="http://www.w3.org/1999/xlink" xlink:type="simple">http://species-id.net/wiki/Batrachomatus_daemeli</object-id>
								</tp:taxon-name><tp:taxon-authority>(Sharp, 1882)</tp:taxon-authority><tp:nomenclature-citation-list><tp:nomenclature-citation><tp:taxon-name>Matus daemeli</tp:taxon-name><comment> Sharp, 1882: 600 (orig. descr.); <xref ref-type="bibr" rid="B22">Zimmermann 1920</xref>: 194 (cat.).</comment></tp:nomenclature-citation><tp:nomenclature-citation><tp:taxon-name>Batrachomatus daemeli</tp:taxon-name><comment> (Sharp, 1882): <xref ref-type="bibr" rid="B21">Zimmermann 1919</xref>: 215 (comb. n.); <xref ref-type="bibr" rid="B11">Mouchamps 1964</xref>: 137 (descr.); <xref ref-type="bibr" rid="B16">Watts 1978</xref>: 119 (descr.); <xref ref-type="bibr" rid="B17">Watts 1985</xref>: 23 (cat.); <xref ref-type="bibr" rid="B9">Lawrence et al. 1987</xref>: 351 (cat.); <xref ref-type="bibr" rid="B12">Nilsson 2001</xref>: 261 (cat.); <xref ref-type="bibr" rid="B18">Watts 2002</xref>: 31, 46 (cat.).</comment></tp:nomenclature-citation><tp:nomenclature-citation><tp:taxon-name>Batrachomatus burnsi</tp:taxon-name><comment> Mouchamps, 1964: 138; <xref ref-type="bibr" rid="B16">Watts 1978</xref>: 119 (comb. n.).</comment></tp:nomenclature-citation><tp:nomenclature-citation><tp:taxon-name>Batrachomatus burnsi</tp:taxon-name><comment> var. <italic>obscurior</italic> Mouchamps, 1964: 140 (orig. descr.), <bold>syn. n.</bold></comment></tp:nomenclature-citation></tp:nomenclature-citation-list></tp:nomenclature><tp:treatment-sec sec-type="Type locality"><title>Type locality.</title><p>Sydney, New South Wales, Australia.</p></tp:treatment-sec><tp:treatment-sec sec-type="Type material studied"><title>Type material studied.</title><p><bold>Lectotype</bold> ♂ <bold>of <italic><tp:taxon-name>Matus daemeli</tp:taxon-name></italic></bold>: “Lectotype” [<xref ref-type="bibr" rid="B16">Watts des. 1978</xref>: 119], “Type”, “Sydney Austr” [handwritten label], “S.Australia”, “Sharp Coll. 1905-313”, “Type 860 B. Daemeli” [handwritten label], “Batrachomatus daemeli Sydney” [handwritten label], “Matus daemeli Sharp Det. C. Watts 1979” (BMNH). <bold>Holotype</bold> ♂ <bold>of <italic><tp:taxon-name>Batrachomatus burnsi</tp:taxon-name></italic></bold>: “Macalister River, XI.1946, F.E.Wilson leg”, “Holotype” [red printed label], “Batrachomatus burnsi sp.n. Mouchamps” [handwritten and printed label] (MVMA).</p></tp:treatment-sec><tp:treatment-sec sec-type="Additional material studied"><title>Additional material studied</title><p><bold>(142 specimens)</bold>: <bold>Queensland</bold>: 3 exs., “N QLD, Atherton Tableland, Millaa Millaa Falls, 2500 feet, IV.1932, Australia Harvard Exp. Darlington” (ANIC, SAMA); 1 ex., “S QLD, Brisbane, 1.I.1952, C.Oke leg.” (MVMA). <bold>Australian Capital Territory</bold>: 1 ex., “Canberra, I.1961, C.H.S. Watts leg.” (SAMA). <bold>New South Wales</bold>: 4 exs., “N NSW, 20 km NE Tenterfield, Boonoo Boonoo River Cross., 949m, 12.X.2006, <named-content xmlns:xlink="http://www.w3.org/1999/xlink" content-type="dwc:verbatimCoordinates" xlink:type="simple">28°52.486S, 152°06.246E</named-content>, L. &amp; E. Hendrich leg.” (NSW 67) (CLH, ZSM); 21 exs., “N NSW, 35–40 km S Grafton, road [Orara Way] to Coffs Harbour, Flaggy Creek NR, 5m, 15.X.2006, 29.58.587S, 152.58.452E, L. &amp; E. Hendrich leg. (NSW 77)”, one specimen with green printed label “DNA M.Balke 1829” (CLH, ZSM); 6 exs., “C NSW, Glouchestershire, Barrington River at Barrington, 133m, 18.X.2006, <named-content xmlns:xlink="http://www.w3.org/1999/xlink" content-type="dwc:verbatimCoordinates" xlink:type="simple">31°58.225S, 151°54.160E</named-content>, L. &amp; E. Hendrich leg. (NSW 82)”, one specimen with green printed label “DNA M.Balke 1799” (CLH); 8 adults and 14 larvae (LA III), “C NSW, 3 km W Albion Park, North Macquarie Road at creek crossing, 19m, 30.X.2006, <named-content xmlns:xlink="http://www.w3.org/1999/xlink" content-type="dwc:verbatimCoordinates" xlink:type="simple">34°34.337S, 150°43.456E</named-content>, L. &amp; E. Hendrich leg. (NSW 87)” (CLH); 8 exs., “C NSW, Endrick River at Braidwood Road, 554m, 1.XI.2006, <named-content xmlns:xlink="http://www.w3.org/1999/xlink" content-type="dwc:verbatimCoordinates" xlink:type="simple">35°05.193S, 150°07.182E</named-content>, L. &amp; E. Hendrich leg. (NSW 94)” (CLH); 9 ex., “C NSW, 10 km W Braidwood, Shoalhaven River at Bombay Bridge, 628m, 2.XI.2006, <named-content xmlns:xlink="http://www.w3.org/1999/xlink" content-type="dwc:verbatimCoordinates" xlink:type="simple">35°25.419S, 149°42.582E</named-content>, L. &amp; E. Hendrich <!--PageBreak-->leg. (NSW 96)” (CLH, ZSM); 4 exs., “S NSW, Wallagaraugh River Picnic Area, 43 km SW Eden, 54m, 17.XI.2006, 37.22.079S 149.43.073E, L. &amp; E. Hendrich leg. (NSW 112)”, four specimens “DNA M.Balke 2371”, “DNA M.Balke 2373”, “DNA M.Balke 2374”, “DNA M.Balke 2375” (CLH, ZSM); 1 ex., “Williams River near Dungog, 27.XI.1996, C.H.S. Watts leg.” (SAMA); 5 exs., “5 km W Bombala, Saucey Creek, 18.I.1997, C.H.S. Watts leg.” (SAMA); 24 exs., “Eccleston, J. Hopson” (ANIC, SAMA); 2 ex., “N NSW, Caparra (Lots 72, 73, 148) 35 km NW Taree, 3.I.1990” (ANIC); 2 exs., “Kindee N.S.W Sept. 1934 H.J. Carter”, “Batrachomatus daemeli Shp. Det. C. Watts 1971”, “K 215108” (AMS); 1 ex., “N NSW, Kindee [Kindee Creek] 50 km W Port Macquarie, IX.1934” (ANIC); 1 ex., “C NSW, Shoalhaven River, 3.I.2001, W.D. Shepard leg.” (ANIC); 1 ex., “C NSW, Wollondilly R. Jooriland, 60 km W Wollongong, 16.XII.1931” (ANIC); 1 ex., “NSW EPA Survey MRHI SHOA (Shoalhaven River System) 01, Kangaroo River and Gerrigong Creek, 26.XI.1997, <named-content xmlns:xlink="http://www.w3.org/1999/xlink" content-type="dwc:verbatimCoordinates" xlink:type="simple">34°41.17S, 150°35.58E</named-content> J. Potts leg. K 227447 Riffle” (AMS); 1 ex., “NSW EPA Survey MRHI CLYD (Clyde River System) 13 d/s, Bimberamala River, 25.X.1995, <named-content xmlns:xlink="http://www.w3.org/1999/xlink" content-type="dwc:verbatimCoordinates" xlink:type="simple">35°25.59S, 150°11.36E</named-content>, A. Leask leg. EPA 08191 Edge” (AMS); 1 ex., “NSW EPA Survey MRHI SHOA 08 (Shoalhaven River System), Upper Corang River, 22.XI.1995, <named-content xmlns:xlink="http://www.w3.org/1999/xlink" content-type="dwc:verbatimCoordinates" xlink:type="simple">35°12.19S, 150°03.24E</named-content>, J. King leg., K 227320, edge” (AMS); 1 ex., “NSW EPA Survey MRHI HAST (Hastings River) 10 Forbes River: Round Flat, 2.X.1994, <named-content xmlns:xlink="http://www.w3.org/1999/xlink" content-type="dwc:verbatimCoordinates" xlink:type="simple">31°20.20S, 152°20.23E</named-content>, E. Turak leg., EPA 10992, logs” (AMS);8 exs., “S NSW, Albury, 16.VII.1989, P. Walker leg.” (SAMA). <bold>Victoria</bold>: “6 exs., E VIC, Thurra River at Hwy 1, Water Point Rest Area, 138m, 5.XI.2001, <named-content xmlns:xlink="http://www.w3.org/1999/xlink" content-type="dwc:verbatimCoordinates" xlink:type="simple">37°34.061S, 149°16.338E</named-content>, G.L.Challet leg.” (CGC, ZSM); 5 exs., “C VIC, Hughes Creek at Avenel, 161m, 25.XI.2006, <named-content xmlns:xlink="http://www.w3.org/1999/xlink" content-type="dwc:verbatimCoordinates" xlink:type="simple">36°54.221S, 145°14.191E</named-content>, L. &amp; E. Hendrich leg. (VIC 120)”, one specimen with green, printed label “DNA M.Balke 2763”, “DNA M.Balke 2764”, “DNA M.Balke 2765” (CLH); 1 ex., “Western District Lakes Surv 78, 16.I.1980, W.D.Williams leg.” (SAMA); 1 ex., “Tamao Crossing, 24.I.1960, A.Neboiss leg.” (MVMA); 2 exs., “Maffra, I.1939, F.E.Wilson leg.” (MVMA). <bold>Tasmania</bold>: 1 ex., “Deloraine, Deloraine River, I.1961, C.H.S.Watts leg.” (SAMA).</p></tp:treatment-sec><tp:treatment-sec sec-type="Description"><title>Description.</title><p><bold>Measurements.</bold> TL = 7.9–9.1 mm, TL-H = 7.3–8.2 mm; MW = 4.0–4.6 mm.</p><p><bold>Colour.</bold> Dorsal surface shiny, head, pronotum and elytra black, legs dark reddish, antennae and palpi reddish pale. Some specimens with reddish basal markings on elytra (<xref ref-type="fig" rid="F1">Figs 1, 2, 3</xref>).</p><p><bold>Structure and sculpture.</bold> Body outline oblong oval. Dorsal surface densely and evenly covered with small punctures, and with a very fine, almost subobsolete close reticulation with large meshes. Serial punctures on elytron distinct, large and shallow. Ventral surface finely and densely punctate. Prothoracic process broad, flat, apex pointed, broadly grooved in middle for whole length, sides strongly margined. Metacoxal lines raised, well separated, reaching almost to hind margin of metaventrite, diverging a little anteriorly.</p><p><bold>Male.</bold> Pro- and mesotarsi dilated and stouter than in female, furnished beneath with dense, short, stout setae arranged in groups, many of the setae ending in minute <!--PageBreak--><!--PageBreak-->suction cups. Aedeagus: median lobe in lateral (<xref ref-type="fig" rid="F3">Figs 8a</xref>) and in ventral view (<xref ref-type="fig" rid="F3">Figs 8b</xref>); paramere (<xref ref-type="fig" rid="F3">Fig. 8c</xref>).</p><p><bold>Variability.</bold> A very variable species in size and colour. Specimens having reddish shoulders of various form and extension were named <italic><tp:taxon-name>Batrachomatus burnsi</tp:taxon-name></italic> Mouchamps, 1964 (<xref ref-type="fig" rid="F1">Fig. 2</xref>, large red patch on the shoulder) and <italic><tp:taxon-name>Batrachomatus burnsi</tp:taxon-name></italic> var. <italic>obscurior</italic> (smaller and interrupted reddish patch on shoulder). Such specimens can be found all over the species distributional range.</p><p>According to our study of the complete material of <italic><tp:taxon-name>Batrachomatus daemeli</tp:taxon-name></italic> two different forms can be recognized: larger specimens (see measurements above) with larger median lobes and smaller specimens [Measurements: TL = 7.3–8.0 mm, TL-H = 6.5–7.05 mm; MW = 3.6–3.9 mm] (<xref ref-type="fig" rid="F1">Fig. 3</xref>) with smaller and less elongated median lobes. The latter have been collected at several places in New South Wales and Victoria, sometimes syntopic with the larger form. Despite the fact that intergrades between the typical <italic><tp:taxon-name>Batrachomatus daemeli</tp:taxon-name></italic> and the “smaller form” have been found, for some time we even have been strongly tempted to describe those smaller specimens as another new species. On the other hand we have not been able to find any constant extern morphological character—except of the size—and also the shapes of the male genitalia are more or less the same. In addition, in our c<italic>ox1</italic> tree (<xref ref-type="fig" rid="F7">Fig. 15</xref>) specimens of both forms aregrouped in the same clade.</p></tp:treatment-sec><tp:treatment-sec sec-type="Affinities"><title>Affinities.</title><p><italic><tp:taxon-name>Batrachomatus daemeli</tp:taxon-name></italic> differs from the northern Australian <italic><tp:taxon-name>Batrachomatus larsoni</tp:taxon-name></italic> sp. n. and <italic><tp:taxon-name>Batrachomatus wingii</tp:taxon-name></italic> in the broader, more oblong shape, the lack of colour pattern on upper surface in most specimens, the weakly diverging metacoxal lines and the shape of the median lobe.</p></tp:treatment-sec><tp:treatment-sec sec-type="Distribution"><title>Distribution.</title><p>The most widespread and common species of the genus in Australia (<xref ref-type="fig" rid="F5">Fig. 13</xref>). From the Atherton Tableland in Queensland along the east coast of New South Wales, Canberra area, to western Victoria and north-eastern Tasmania (<xref ref-type="bibr" rid="B16">Watts 1978</xref>).</p></tp:treatment-sec><tp:treatment-sec sec-type="Habitat"><title>Habitat.</title><p><italic><tp:taxon-name>Batrachomatus daemeli</tp:taxon-name></italic> inhabits permanent streams, creeks and slow flowing larger rivers at an altitude from about sea level to almost 1000 m, from more or less open country in cultivated areas to closed-canopy forest sites (<xref ref-type="fig" rid="F9">Figs 20–23</xref>). Most specimens were found in low-gradient stream or river sections where the substrate was enriched with rotten leaves, wood and larger stones. In this habitat the beetles were found in areas of medium, laminar flow, generally in deeper water (50 cm depth and more) under larger logs and stones. When disturbed the adults can be observed swimming around and coming to the surface. In dryer periods the species can be found in the deepest parts of the remaining rest pools of a creek or river. All the mentioned smaller specimens from Coffs Harbour, Flaggy Creek were collected in a peaty and intermittent creek, with muddy bottom, shaded by wet eucalypt forest. The adults were mainly being located in a mixture of water and mud under a larger rotten tree trunk (<xref ref-type="fig" rid="F8">Fig. 20</xref>). At this site <italic><tp:taxon-name>Batrachomatus daemeli</tp:taxon-name></italic> was associated with the rarely collected <italic><tp:taxon-name>Sternopriscus wallumphilia</tp:taxon-name></italic> Hendrich &amp; Watts, 2004, a dytiscid known before only from its type locality, a single creek in the Wallum heath near Glasshouse Mountains in southern Queensland (Hendrich and Watts 2004). In New South Wales the larvae of <italic><tp:taxon-name>Batrachomatus daemeli</tp:taxon-name></italic> were collected together with the adults in October and November. Adults can be found all over the year.</p><!--PageBreak--></tp:treatment-sec><tp:treatment-sec><!--Section generated to contain objects referenced in tp:taxon-treatment.--><fig id="F1" position="float" orientation="portrait"><label>Figures 1–4.</label><caption><p>Habitus of <bold>1</bold> <italic><tp:taxon-name>Batrachomatus daemeli</tp:taxon-name></italic> (black form) <bold>2</bold> <italic><tp:taxon-name>Batrachomatus daemeli</tp:taxon-name></italic> (reddish shoulders) <bold>3</bold> <italic><tp:taxon-name>Batrachomatus daemeli</tp:taxon-name></italic> (small form) <bold>4</bold> <italic><tp:taxon-name>Batrachomatus larsoni</tp:taxon-name></italic> sp. n. (paratype) (scale bar = 4 mm).</p></caption><graphic xmlns:xlink="http://www.w3.org/1999/xlink" xlink:href="ZooKeys-293-041-g001.jpg" position="float" orientation="portrait" xlink:type="simple"/></fig><fig id="F3" position="float" orientation="portrait"><label>Figures 8–10.</label><caption><p>Median lobe of aedeagus in ventral (<bold>a</bold>) and lateral view (<bold>b</bold>), and right paramere in lateral view (<bold>c</bold>): <bold>8</bold> <italic><tp:taxon-name>Batrachomatus daemeli</tp:taxon-name></italic> <bold>9</bold> <italic><tp:taxon-name>Batrachomatus larsoni</tp:taxon-name></italic> sp. n. <bold>10</bold> <italic><tp:taxon-name>Batrachomatus nannup</tp:taxon-name></italic> (scale bar = 0.5 mm).</p></caption><graphic xmlns:xlink="http://www.w3.org/1999/xlink" xlink:href="ZooKeys-293-041-g003.jpg" position="float" orientation="portrait" xlink:type="simple"/></fig><fig id="F7" position="float" orientation="portrait"><label>Figure 15.</label><caption><p>Maximum likelihood tree for Australian <italic><tp:taxon-name>Batrachomatus</tp:taxon-name></italic>. Node support are GARLI bootstrap values and only given for major nodes, numbers following taxon names are our extraction codes as well as Genbank accession numbers.</p></caption><graphic xmlns:xlink="http://www.w3.org/1999/xlink" xlink:href="ZooKeys-293-041-g007.jpg" position="float" orientation="portrait" xlink:type="simple"/></fig><fig id="F5" position="float" orientation="portrait"><label>Figure 13.</label><caption><p>Distribution of <italic><tp:taxon-name>Batrachomatus</tp:taxon-name></italic>: <italic><tp:taxon-name>Batrachomatus daemeli</tp:taxon-name></italic> (dots), <italic><tp:taxon-name>Batrachomatus nannup</tp:taxon-name></italic> (triangles) and <italic><tp:taxon-name>Batrachomatus wilsoni</tp:taxon-name></italic> (squares).</p></caption><graphic xmlns:xlink="http://www.w3.org/1999/xlink" xlink:href="ZooKeys-293-041-g005.jpg" position="float" orientation="portrait" xlink:type="simple"/></fig><fig id="F9" position="float" orientation="portrait"><label>Figures 22–27.</label><caption><p>Habitats: <bold>22</bold> 3 km W Albion Park, North Macquarie Road at creek crossing, central New South Wales and <bold>23</bold> Hughes Creek at Avenel, Central Victoria, habitat of <italic><tp:taxon-name>Batrachomatus daemeli</tp:taxon-name></italic> <bold>24</bold> Finnis River, 10 km W Batchelor, Northern Territory <bold>25</bold> Magela Creek, Jabiru East, Northern Territory <bold>26</bold> Kakadu NP, Gunlom Waterfall Area, Northern Territory and <bold>27</bold> Kakadu N.P., Jim Jim District, Jim Jim Falls Camping Area, Jim Jim Creek, Northern Territory, habitats of <italic><tp:taxon-name>Batrachomatus wingii</tp:taxon-name></italic> (Photos: L. Hendrich).</p></caption><graphic xmlns:xlink="http://www.w3.org/1999/xlink" xlink:href="ZooKeys-293-041-g009.jpg" position="float" orientation="portrait" xlink:type="simple"/></fig><fig id="F8" position="float" orientation="portrait"><label>Figures 16–21.</label><caption><p>Habitats: <bold>16, 17</bold> Blackwood River upstream the village Nannup, habitat of <italic><tp:taxon-name>Batrachomatus nannup</tp:taxon-name></italic> in south-western Australia <bold>18</bold> Wallagaraugh River SW of Eden, southern New South Wales and <bold>19</bold> Thurra River at Highway 1 in south-eastern Victoria, habitats of <italic><tp:taxon-name>Batrachomatus wilsoni</tp:taxon-name></italic> <bold>20</bold> Coffs Harbour street, Flaggy Creek Nature Reserve, northern New South Wales and <bold>21</bold> Glouchestershire, Barrington River at Barrington, central New South Wales, habitats of <italic><tp:taxon-name>Batrachomatus daemeli</tp:taxon-name></italic> (Photos: L. Hendrich).</p></caption><graphic xmlns:xlink="http://www.w3.org/1999/xlink" xlink:href="ZooKeys-293-041-g008.jpg" position="float" orientation="portrait" xlink:type="simple"/></fig></tp:treatment-sec><ref-list><ref id="B22"><mixed-citation xmlns:xlink="http://www.w3.org/1999/xlink" xlink:type="simple"><person-group><name name-style="western"><surname>Zimmermann</surname><given-names>A</given-names></name></person-group> (<year>1920</year>)<source> Dytiscidae, Haliplidae, Hygrobiidae, Amphizoidae. In: Schenkling S (Ed.) Coleopterorum Catalogus, Vol. 4, pars 71.</source><publisher-name>W. Junk</publisher-name>, <publisher-loc>Berlin</publisher-loc>, <lpage>326</lpage> pp.</mixed-citation></ref><ref id="B21"><mixed-citation xmlns:xlink="http://www.w3.org/1999/xlink" xlink:type="simple"><person-group><name name-style="western"><surname>Zimmermann</surname><given-names>A</given-names></name></person-group> (<year>1919</year>)<source> Die Schwimmkäfer des Deutschen Entomologischen Museums in Berlin-Dahlem. Archiv für Naturgeschichte 83(A12): 69–249.</source></mixed-citation></ref><ref id="B11"><mixed-citation xmlns:xlink="http://www.w3.org/1999/xlink" xlink:type="simple"><person-group><name name-style="western"><surname>Mouchamps</surname><given-names>R</given-names></name></person-group> (<year>1964</year>)<article-title> Les Matini australiens (Col. Dytiscidae Colymbetinae).</article-title><source>Bulletin de la Société Entomologique de France </source><volume>69</volume>: <fpage>136</fpage>-<lpage>141</lpage>.</mixed-citation></ref><ref id="B16"><mixed-citation xmlns:xlink="http://www.w3.org/1999/xlink" xlink:type="simple"><person-group><name name-style="western"><surname>Watts</surname><given-names>CHS</given-names></name></person-group> (<year>1978</year>)<article-title> A revision of the Australian Dytiscidae (Coleoptera).</article-title><source>Australian Journal of Zoology, Supplement Series </source><volume>57</volume>: <fpage>1</fpage>-<lpage>166</lpage>. doi: <ext-link ext-link-type="uri" xlink:href="http://dx.doi.org/10.1071/AJZS057" xlink:type="simple">10.1071/AJZS057</ext-link></mixed-citation></ref><ref id="B17"><mixed-citation xmlns:xlink="http://www.w3.org/1999/xlink" xlink:type="simple"><person-group><name name-style="western"><surname>Watts</surname><given-names>CHS</given-names></name></person-group> (<year>1985</year>)<article-title> A faunal assessment of Australian Hydradephaga.</article-title><source>Proceedings of the Academy of Natural Sciences of Philadelphia </source><volume>137</volume>: <fpage>22</fpage>-<lpage>28</lpage>.</mixed-citation></ref><ref id="B9"><mixed-citation xmlns:xlink="http://www.w3.org/1999/xlink" xlink:type="simple"><person-group><name name-style="western"><surname>Lawrence</surname><given-names>JF</given-names></name><name name-style="western"><surname>Weir</surname><given-names>TA</given-names></name><name name-style="western"><surname>Pyke</surname><given-names>JE</given-names></name></person-group> (<year>1987</year>)<article-title> Haliplidae, Hygrobiidae, Noteridae, Dytiscidae and Gyrinidae.</article-title> In: <person-group><name name-style="western"><surname>Lawrence</surname><given-names>JF</given-names></name><name name-style="western"><surname>Moore</surname><given-names>BP</given-names></name><name name-style="western"><surname>Pyke</surname><given-names>JE</given-names></name><name name-style="western"><surname>Weir</surname><given-names>TA</given-names></name></person-group> (<role>Eds</role>). <issue-title>Zoological Catalogue of Australia, Volume 4, Coleoptera: Archostemata, Myxophaga and Adephaga.</issue-title><source>Bureau of Flora and Fauna. Canberra: Australian Government Publishing Service</source>: <fpage>321</fpage>-<lpage>366</lpage>.</mixed-citation></ref><ref id="B12"><mixed-citation xmlns:xlink="http://www.w3.org/1999/xlink" xlink:type="simple"><person-group><name name-style="western"><surname>Nilsson</surname><given-names>AN</given-names></name></person-group> (<year>2001</year>)<source><italic>Dytiscidae (Coleoptera</italic>).World catalogue of insects, Volume 3.</source><publisher-name>Apollo Books</publisher-name>, <publisher-loc>Stenstrup</publisher-loc>, <lpage>395</lpage> pp.</mixed-citation></ref><ref id="B18"><mixed-citation xmlns:xlink="http://www.w3.org/1999/xlink" xlink:type="simple"><person-group><name name-style="western"><surname>Watts</surname><given-names>CHS</given-names></name></person-group> (<year>2002</year>)<article-title> Checklist and guides to the identification, to genus, of adults and larval Australian water beetles of the families Dytiscidae, Noteridae, Hygrobiidae, Haliplidae, Gyrinidae, Hydraenidae and the superfamily Hydrophiloidea (Insecta – Coleoptera). Cooperative Research Centre for Freshwater Ecology (Australia).</article-title><source>Identification and Ecology Guide </source><volume>43</volume>: <fpage>1</fpage>-<lpage>110</lpage>.</mixed-citation></ref></ref-list></tp:taxon-treatment>
