# Supplementary material for: Revision of Australian Matini diving beetles based on morphological and molecular data (Coleoptera, Dytiscidae, Matinae), with description of a new species
Source: Zookeys. 2013 Apr 19;(293):41–64. doi: 10.3897/zookeys.293.4472 (PMC3677404; doi:10.3897/zookeys.293.4472)
Supplement: XML Treatment for Batrachomatus nannup [file zookeys.293.4472-treatment4.xml]

<!DOCTYPE tp:taxon-treatment
  PUBLIC "-//TaxonX//DTD Taxonomic Treatment Publishing DTD v0 20100105//EN" "tax-treatment-NSO.dtd">
<tp:taxon-treatment xmlns:tp="http://www.plazi.org/taxpub"><tp:treatment-meta><mixed-citation publication-type="journal"><person-group><name><surname>Hendrich</surname><given-names>Lars</given-names></name><name><surname>Balke</surname><given-names>Michael</given-names></name></person-group><article-title>Revision of Australian Matini diving beetles based on morphological and molecular data (Coleoptera, Dytiscidae, Matinae), with description of a new species</article-title><source>Zookeys</source><day>19</day><month>4</month><year>2013</year><volume>2013</volume><issue>293</issue><fpage>41</fpage><lpage>64</lpage><pub-id pub-id-type="doi">10.3897/zookeys.293.4472</pub-id></mixed-citation></tp:treatment-meta><tp:nomenclature><tp:taxon-name>
                        <tp:taxon-name-part taxon-name-part-type="genus">Batrachomatus</tp:taxon-name-part>
                        <tp:taxon-name-part taxon-name-part-type="species">nannup</tp:taxon-name-part>
                    <object-id xmlns:xlink="http://www.w3.org/1999/xlink" xlink:type="simple">http://species-id.net/wiki/Batrachomatus_nannup</object-id>
								</tp:taxon-name><tp:taxon-authority>(Watts, 1978)</tp:taxon-authority><tp:taxon-status xmlns:xlink="http://www.w3.org/1999/xlink" xlink:type="simple">comb. n.</tp:taxon-status><tp:nomenclature-citation-list><tp:nomenclature-citation><tp:taxon-name>Allomatus nannup</tp:taxon-name><comment> Watts, 1978: 117 (orig. descr.); <xref ref-type="bibr" rid="B17">Watts 1985</xref>: 23 (cat.); Lawrence et al. 1987: 351 (cat.); <xref ref-type="bibr" rid="B12">Nilsson 2001</xref>: 261 (cat.); <xref ref-type="bibr" rid="B18">Watts 2002</xref>: 30, 46 (cat.).</comment></tp:nomenclature-citation></tp:nomenclature-citation-list></tp:nomenclature><tp:treatment-sec sec-type="Type locality"><title>Type locality.</title><p>Bridgetown [Blackwood River, <named-content xmlns:xlink="http://www.w3.org/1999/xlink" content-type="dwc:verbatimCoordinates" xlink:type="simple">33°58'02"S, 116°07'58"E</named-content>], Western Australia, Australia.</p></tp:treatment-sec><tp:treatment-sec sec-type="Type material"><title>Type material.</title><p><bold>Holotype</bold> ♂: “Bridgetown Nov 8 31 W.A.” [handwritten label], “Australia Harvard Exp. Darlington” [printed label], “Holotype Allomatus nannup Det. C. Watts 1976” [handwritten and printed label] (ANIC). <bold>Paratype</bold> ♂: “Bridgetown Nov 8 31 W.A.” [handwritten label], “Australia Harvard Exp. Darlington” [printed label], “Paratype Allomatus nannup Det. C. Watts 1976” [handwritten and printed label], “SAMA Database No. 25-006714” [printed label] (SAMA).</p></tp:treatment-sec><tp:treatment-sec sec-type="Additional material "><title>Additional material </title><p><bold>(178 specimens)</bold>: <bold>Western Australia</bold>: 2 exs., “Nannup-Balingup Road, Blackwood River, 28.IX.1965, E.B. Britton leg.” (ANIC); 57 exs., “Blackwood River near Nannup, 20.X.1996, C.H.S. Watts” (SAMA); 8 exs., “Blackwood River near Nannup, 20.IX.2000, C.H.S. Watts” (SAMA); 1 ex., “Blackwood River near Bridgetown, 21.IX.2000, C.H.S. Watts” (SAMA); 20 exs., “Nannup, Balingup-Nannup Road, Blackwood River at Revelly Bridge, 79m, 33.55.226S, 115.48.549E, 25.XI.1996, L. Hendrich leg. (Lok. 33)” (CLH, ZSM); 65 exs., “Blackwood River, 8.3 Km NE Nannup, Revelly Bridge, 79m, 6.I.2007, 33.55.226S, 115.48.549E, L. &amp; E. Hendrich leg. (WA 166)”, four specimens provided with green printed labels “DNA M.Balke 1712”, “DNA M.Balke 1713”, “DNA M.Balke 2771”, “DNA M.Balke 2772” (BMNH, NMW, ZSM); 25 exs., “Nannup, Balingup-Nannup Road, Revelly Bridge, 79m, 31.XII.1999, 33.55.226S, 115.48.549E, Hendrich leg. (Loc. WA 6/153)” (CLH, ZSM).</p><!--PageBreak--></tp:treatment-sec><tp:treatment-sec sec-type="Description"><title>Description. </title><p><bold>Measurements.</bold> TL = 9.1–9.6 mm, TL-H = 8.2–8.6 mm; MW = 4.0–4.3 mm.</p><p><bold>Colour.</bold> Dorsal surface shiny, black; appendages reddish. Head black with epistome and labrum lighter (<xref ref-type="fig" rid="F2">Fig. 5</xref>).</p><p><bold>Structure and sculpture.</bold> Body outline narrowly oval, flattened and only slightly convex, pointed apically. Head with strongly impressed reticulation, meshes moderately large and irregular, some scattered small punctures; reticulation and punctures in pronotum rather weak. Elytron with fine reticulation, with transversely elongate small meshes, virtually impunctate apart from serial punctures, being comparatively large and well marked.</p><p>Ventral side with metacoxal plate covered by very fine microreticulation, meshes very elongate, inside minutely and sparsely provided with small punctures. Prosternal process flat, broad, broadly carinate in midline, parallel-sided, weakly pointed apically, weakly margined. Metacoxal lines well separated, subparallel in anterior 2/3, moderately diverging posteriad, area between lines with many small punctures.</p><p><bold>Male.</bold> Pro- and mesotarsi a little dilated, basal 3 tarsomeres with dense short setae beneath suction cups. Aedeagus: median lobe (<xref ref-type="fig" rid="F3">Fig. 10 a, b</xref>); paramere (<xref ref-type="fig" rid="F3">Fig. 10 c</xref>).</p></tp:treatment-sec><tp:treatment-sec sec-type="Affinities"><title>Affinities.</title><p><italic><tp:taxon-name>Batrachomatus nannup</tp:taxon-name></italic> differs from most specimens of <italic><tp:taxon-name>Batrachomatus wilsoni</tp:taxon-name></italic> and <italic><tp:taxon-name>Batrachomatus larsoni</tp:taxon-name></italic> sp. n. in the lack of any reddish humeral angles to elytra, the more flattened and narrowly formed body, and in having the reticulation on the elytra weak without punctuation, instead of moderately strong and punctuate. All three species can be easily separated by the shape of their median lobes and their distribution.</p></tp:treatment-sec><tp:treatment-sec sec-type="Distribution"><title>Distribution.</title><p>An endemic species of the Blackwood River in south-western Australia. All records between Bridgetown and Nannup but probably more widespread in the Blackwood River and its larger tributaries (<xref ref-type="fig" rid="F5">Fig. 13</xref>).</p></tp:treatment-sec><tp:treatment-sec sec-type="Habitat"><title>Habitat.</title><p>The Blackwood River is the largest river in south-western Australia. The river begins near Quelarup and runs in a south-western direction through the town of Bridgetown then through Nannup until it discharges into the Southern Ocean at Hardy Inlet near the town of Augusta. The river has 41 tributaries and the upper or larger catchment area of the river is in agricultural areas, while the middle catchment area passes through forested areas, and the lower portion of the river passes into mixed forest, agricultural and residential lands (Wikipedia).</p><p>At the sampling localities the Blackwood is partly shaded by old River gum trees. In late spring the adults of <italic><tp:taxon-name>Batrachomatus nannup</tp:taxon-name></italic> can be either found in larger (6–10 m²) and deeper (40–80 cm depth) sandy pools in the floodzone of the river or among floating roots, rotten twigs and logs in shallow water of protected embayments of the slow flowing river (<xref ref-type="fig" rid="F8">Fig. 16</xref>). In summer and in dryer periods the adults were collected only in the deepest parts of the almost standing river, under larger logs, stones and rotten debris (<xref ref-type="fig" rid="F8">Fig. 17</xref>). When disturbed the beetles can be observed swimming around and coming to the surface.</p><!--PageBreak--></tp:treatment-sec><tp:treatment-sec><!--Section generated to contain objects referenced in tp:taxon-treatment.--><fig id="F2" position="float" orientation="portrait"><label>Figures 5–7.</label><caption><p>Habitus of <bold>5</bold> <italic><tp:taxon-name>Batrachomatus nannup</tp:taxon-name></italic> <bold>6</bold> <italic><tp:taxon-name>Batrachomatus wilsoni</tp:taxon-name></italic> <bold>7</bold> <italic><tp:taxon-name>Batrachomatus wingii</tp:taxon-name></italic> (scale bar = 4 mm).</p></caption><graphic xmlns:xlink="http://www.w3.org/1999/xlink" xlink:href="ZooKeys-293-041-g002.jpg" position="float" orientation="portrait" xlink:type="simple"/></fig><fig id="F3" position="float" orientation="portrait"><label>Figures 8–10.</label><caption><p>Median lobe of aedeagus in ventral (<bold>a</bold>) and lateral view (<bold>b</bold>), and right paramere in lateral view (<bold>c</bold>): <bold>8</bold> <italic><tp:taxon-name>Batrachomatus daemeli</tp:taxon-name></italic> <bold>9</bold> <italic><tp:taxon-name>Batrachomatus larsoni</tp:taxon-name></italic> sp. n. <bold>10</bold> <italic><tp:taxon-name>Batrachomatus nannup</tp:taxon-name></italic> (scale bar = 0.5 mm).</p></caption><graphic xmlns:xlink="http://www.w3.org/1999/xlink" xlink:href="ZooKeys-293-041-g003.jpg" position="float" orientation="portrait" xlink:type="simple"/></fig><fig id="F5" position="float" orientation="portrait"><label>Figure 13.</label><caption><p>Distribution of <italic><tp:taxon-name>Batrachomatus</tp:taxon-name></italic>: <italic><tp:taxon-name>Batrachomatus daemeli</tp:taxon-name></italic> (dots), <italic><tp:taxon-name>Batrachomatus nannup</tp:taxon-name></italic> (triangles) and <italic><tp:taxon-name>Batrachomatus wilsoni</tp:taxon-name></italic> (squares).</p></caption><graphic xmlns:xlink="http://www.w3.org/1999/xlink" xlink:href="ZooKeys-293-041-g005.jpg" position="float" orientation="portrait" xlink:type="simple"/></fig><fig id="F8" position="float" orientation="portrait"><label>Figures 16–21.</label><caption><p>Habitats: <bold>16, 17</bold> Blackwood River upstream the village Nannup, habitat of <italic><tp:taxon-name>Batrachomatus nannup</tp:taxon-name></italic> in south-western Australia <bold>18</bold> Wallagaraugh River SW of Eden, southern New South Wales and <bold>19</bold> Thurra River at Highway 1 in south-eastern Victoria, habitats of <italic><tp:taxon-name>Batrachomatus wilsoni</tp:taxon-name></italic> <bold>20</bold> Coffs Harbour street, Flaggy Creek Nature Reserve, northern New South Wales and <bold>21</bold> Glouchestershire, Barrington River at Barrington, central New South Wales, habitats of <italic><tp:taxon-name>Batrachomatus daemeli</tp:taxon-name></italic> (Photos: L. Hendrich).</p></caption><graphic xmlns:xlink="http://www.w3.org/1999/xlink" xlink:href="ZooKeys-293-041-g008.jpg" position="float" orientation="portrait" xlink:type="simple"/></fig></tp:treatment-sec><ref-list><ref id="B17"><mixed-citation xmlns:xlink="http://www.w3.org/1999/xlink" xlink:type="simple"><person-group><name name-style="western"><surname>Watts</surname><given-names>CHS</given-names></name></person-group> (<year>1985</year>)<article-title> A faunal assessment of Australian Hydradephaga.</article-title><source>Proceedings of the Academy of Natural Sciences of Philadelphia </source><volume>137</volume>: <fpage>22</fpage>-<lpage>28</lpage>.</mixed-citation></ref><ref id="B12"><mixed-citation xmlns:xlink="http://www.w3.org/1999/xlink" xlink:type="simple"><person-group><name name-style="western"><surname>Nilsson</surname><given-names>AN</given-names></name></person-group> (<year>2001</year>)<source><italic>Dytiscidae (Coleoptera</italic>).World catalogue of insects, Volume 3.</source><publisher-name>Apollo Books</publisher-name>, <publisher-loc>Stenstrup</publisher-loc>, <lpage>395</lpage> pp.</mixed-citation></ref><ref id="B18"><mixed-citation xmlns:xlink="http://www.w3.org/1999/xlink" xlink:type="simple"><person-group><name name-style="western"><surname>Watts</surname><given-names>CHS</given-names></name></person-group> (<year>2002</year>)<article-title> Checklist and guides to the identification, to genus, of adults and larval Australian water beetles of the families Dytiscidae, Noteridae, Hygrobiidae, Haliplidae, Gyrinidae, Hydraenidae and the superfamily Hydrophiloidea (Insecta – Coleoptera). Cooperative Research Centre for Freshwater Ecology (Australia).</article-title><source>Identification and Ecology Guide </source><volume>43</volume>: <fpage>1</fpage>-<lpage>110</lpage>.</mixed-citation></ref></ref-list></tp:taxon-treatment>
