# Supplementary material for: Revision of Australian Matini diving beetles based on morphological and molecular data (Coleoptera, Dytiscidae, Matinae), with description of a new species
Source: Zookeys. 2013 Apr 19;(293):41–64. doi: 10.3897/zookeys.293.4472 (PMC3677404; doi:10.3897/zookeys.293.4472)
Supplement: XML Treatment for Batrachomatus wilsoni [file zookeys.293.4472-treatment5.xml]

<!DOCTYPE tp:taxon-treatment
  PUBLIC "-//TaxonX//DTD Taxonomic Treatment Publishing DTD v0 20100105//EN" "tax-treatment-NSO.dtd">
<tp:taxon-treatment xmlns:tp="http://www.plazi.org/taxpub"><tp:treatment-meta><mixed-citation publication-type="journal"><person-group><name><surname>Hendrich</surname><given-names>Lars</given-names></name><name><surname>Balke</surname><given-names>Michael</given-names></name></person-group><article-title>Revision of Australian Matini diving beetles based on morphological and molecular data (Coleoptera, Dytiscidae, Matinae), with description of a new species</article-title><source>Zookeys</source><day>19</day><month>4</month><year>2013</year><volume>2013</volume><issue>293</issue><fpage>41</fpage><lpage>64</lpage><pub-id pub-id-type="doi">10.3897/zookeys.293.4472</pub-id></mixed-citation></tp:treatment-meta><tp:nomenclature><tp:taxon-name>
                        <tp:taxon-name-part taxon-name-part-type="genus">Batrachomatus</tp:taxon-name-part>
                        <tp:taxon-name-part taxon-name-part-type="species">wilsoni</tp:taxon-name-part>
                    <object-id xmlns:xlink="http://www.w3.org/1999/xlink" xlink:type="simple">http://species-id.net/wiki/Batrachomatus_wilsoni</object-id>
								</tp:taxon-name><tp:taxon-authority>(Mouchamps, 1964)</tp:taxon-authority><tp:taxon-status xmlns:xlink="http://www.w3.org/1999/xlink" xlink:type="simple">comb. n.</tp:taxon-status><tp:nomenclature-citation-list><tp:nomenclature-citation><tp:taxon-name>Allomatus wilsoni</tp:taxon-name><comment> Mouchamps, 1964: 140 (orig. descr.); <xref ref-type="bibr" rid="B16">Watts 1978</xref>: 116 (descr.); <xref ref-type="bibr" rid="B17">Watts 1985</xref>: 23 (cat.); <xref ref-type="bibr" rid="B9">Lawrence et al. 1987</xref>: 351 (cat.); <xref ref-type="bibr" rid="B12">Nilsson 2001</xref>: 261 (cat.); <xref ref-type="bibr" rid="B18">Watts 2002</xref>: 30, 46 (cat.).</comment></tp:nomenclature-citation></tp:nomenclature-citation-list></tp:nomenclature><tp:treatment-sec sec-type="Type locality"><title>Type locality.</title><p>Kerrisdale [King Parrot Creek, 165 m, <named-content xmlns:xlink="http://www.w3.org/1999/xlink" content-type="dwc:verbatimCoordinates" xlink:type="simple">37°8'8"S, 145°15'36"E</named-content>], Victoria, Australia.</p></tp:treatment-sec><tp:treatment-sec sec-type="Type material"><title>Type material.</title><p>Holotype ♂: Not seen. <bold>Paratype</bold> ♂: “Macalister Riv 11/46 Vic F.E.Wilson”, “Wilson Coll” [handwritten label by Mouchamps], “Paratype” [red, printed label], “Paratype 3804” [blue printed label], “R.Mouchamps det., Allomatus wilsoni nsp.” [handwritten, white label by Mouchamps] (MVMA).</p></tp:treatment-sec><tp:treatment-sec sec-type="Additional material"><title>Additional material</title><p><bold>(2 specimens)</bold>: <bold>New South Wales</bold>: 1 ex., “S NSW, Wallagaraugh River Picnic Area, 43 km SW Eden, 54m, 17.XI.2006, 37.22.079S 149.43.073E, L. &amp; E. Hendrich leg. (NSW 112)”, “DNA M.Balke 2372” [green printed label] (ZSM). <bold>Victoria</bold>: 1 ex., “E VIC, Thurra River at Hwy 1, Water Point Rest Area, 138m, 17.XI.2006, 37.34.061S, 149.16.338E, L. &amp; E. Hendrich leg. (VIC 114)” (CLH).</p></tp:treatment-sec><tp:treatment-sec sec-type="Description"><title>Description. </title><p><bold>Measurements.</bold> TL = 8.4–8.5 mm, TL-H = 7.5–7.7 mm; MW = 4.0–4.15 mm.</p><p><bold>Colour.</bold> Head black with epistome and labrum lighter. Palpi and antennae brownish. Pronotum entirely black, slightly lighter at margins. Elytra completely black or with more or less developed brownish humeral patch. Ventral side black, appendages lighter with tarsi reddish brown (<xref ref-type="fig" rid="F2">Fig. 6</xref>).</p><p><bold>Structure and sculpture.</bold> Body outline oval, large, slightly convex. Head with anterior border of epistome a little excavated, not bordered. Head and pronotum surface covered by polygonal double reticulation, smaller superficial meshes inside bigger meshes, with punctures at intersections of all bigger meshes. Sides of pronotum moderately curved and convergent anteriorly. Sculpture on elytra consisting of a weak double reticulation, meshes polygonal, large, smaller and very fine punctures at intersections of very few meshes. Serial punctures on elytra distinct, large and shallow. Ventral surface covered with weakly defined reticulation, meshes, very elongate and more or less oblique or transverse. Prosternal process flat and excavated in anterior midline by median groove. Lateral borders of prosternal process clearly raised. Lateral wings of metaventrite narrow. Metacoxal lines separating metacoxal plate into three unequal parts; the median sparsely punctured, the lateral and the intralinear space almost smooth with an extremely sparse and scarcely visible microreticulation.</p><p><bold>Male.</bold> Pro- and mesotarsi dilated and stouter than in female, furnished beneath with dense, short, stout setae arranged in groups, many of the setae ending in minute suction cups. Aedeagus: median lobe (<xref ref-type="fig" rid="F4">Fig. 11 a, b</xref>); paramere (<xref ref-type="fig" rid="F4">Fig. 11 c</xref>).</p></tp:treatment-sec><tp:treatment-sec sec-type="Affinities"><title>Affinities.</title><p><italic><tp:taxon-name>Batrachomatus wilsoni</tp:taxon-name></italic> isin body outline and coloration very near to <italic><tp:taxon-name>Batrachomatus daemeli</tp:taxon-name></italic> but can be easily separated by the presence of a superficial polygonal double reticulation on pronotum and elytra. <italic><tp:taxon-name>Batrachomatus wilsoni</tp:taxon-name></italic> differs from <italic><tp:taxon-name>Batrachomatus larsoni</tp:taxon-name></italic> sp. n. <!--PageBreak-->by its larger size (<italic><tp:taxon-name>Batrachomatus wilsoni</tp:taxon-name></italic> TL = 8.4–8.5 mm and <italic><tp:taxon-name>Batrachomatus larsoni</tp:taxon-name></italic> TL = 7.9 mm), the different elytral coloration, and the more oblong and less narrowly formed body. Furthermore, all three species can be separated by the shape of their median lobes.</p><!--PageBreak--></tp:treatment-sec><tp:treatment-sec sec-type="Distribution"><title>Distribution.</title><p>South-eastern Australia (<xref ref-type="fig" rid="F5">Fig. 13</xref>). A rarely collected species with a very limited distribution. Only known from four sites from southern New South Wales (Wallagaraugh River) to southern and south-eastern Victoria (Macalister River, King Parrot Creek, Thurra River).</p><!--PageBreak--></tp:treatment-sec><tp:treatment-sec sec-type="Habitat"><title>Habitat.</title><p><italic><tp:taxon-name>Batrachomatus wilsoni</tp:taxon-name></italic> inhabits permanent slow flowing larger rivers, at an altitude from about sea level to almost 170 m, in closed-canopy old growth forest sites. The type locality King Parrot Creek, near Kerrisdale, is in many parts a low gradient river, similar to the south-western Australian Blackwood River. The two recently collected specimens from Victoria and New South Wales were found in low-gradient river sections where the substrate was enriched with rotten leaves, wood and larger stones (<xref ref-type="fig" rid="F8">Figs 18, 19</xref>). In this habitat the beetles were found in areas of medium, laminar flow, generally in deeper water (50 cm and more) under larger logs and stones, always together with numerous <italic><tp:taxon-name>Batrachomatus daemeli</tp:taxon-name></italic>.</p><!--PageBreak--></tp:treatment-sec><tp:treatment-sec><!--Section generated to contain objects referenced in tp:taxon-treatment.--><fig id="F2" position="float" orientation="portrait"><label>Figures 5–7.</label><caption><p>Habitus of <bold>5</bold> <italic><tp:taxon-name>Batrachomatus nannup</tp:taxon-name></italic> <bold>6</bold> <italic><tp:taxon-name>Batrachomatus wilsoni</tp:taxon-name></italic> <bold>7</bold> <italic><tp:taxon-name>Batrachomatus wingii</tp:taxon-name></italic> (scale bar = 4 mm).</p></caption><graphic xmlns:xlink="http://www.w3.org/1999/xlink" xlink:href="ZooKeys-293-041-g002.jpg" position="float" orientation="portrait" xlink:type="simple"/></fig><fig id="F4" position="float" orientation="portrait"><label>Figures 11–12.</label><caption><p>Median lobe of aedeagus in ventral (<bold>a</bold>) and lateral view (<bold>b</bold>), and right paramere in lateral view (<bold>c</bold>): <bold>11</bold> <italic><tp:taxon-name>Batrachomatus wilsoni</tp:taxon-name></italic> <bold>12</bold> <italic><tp:taxon-name>Batrachomatus wingii</tp:taxon-name></italic> (scale bar = 0.5 mm).</p></caption><graphic xmlns:xlink="http://www.w3.org/1999/xlink" xlink:href="ZooKeys-293-041-g004.jpg" position="float" orientation="portrait" xlink:type="simple"/></fig><fig id="F5" position="float" orientation="portrait"><label>Figure 13.</label><caption><p>Distribution of <italic><tp:taxon-name>Batrachomatus</tp:taxon-name></italic>: <italic><tp:taxon-name>Batrachomatus daemeli</tp:taxon-name></italic> (dots), <italic><tp:taxon-name>Batrachomatus nannup</tp:taxon-name></italic> (triangles) and <italic><tp:taxon-name>Batrachomatus wilsoni</tp:taxon-name></italic> (squares).</p></caption><graphic xmlns:xlink="http://www.w3.org/1999/xlink" xlink:href="ZooKeys-293-041-g005.jpg" position="float" orientation="portrait" xlink:type="simple"/></fig><fig id="F8" position="float" orientation="portrait"><label>Figures 16–21.</label><caption><p>Habitats: <bold>16, 17</bold> Blackwood River upstream the village Nannup, habitat of <italic><tp:taxon-name>Batrachomatus nannup</tp:taxon-name></italic> in south-western Australia <bold>18</bold> Wallagaraugh River SW of Eden, southern New South Wales and <bold>19</bold> Thurra River at Highway 1 in south-eastern Victoria, habitats of <italic><tp:taxon-name>Batrachomatus wilsoni</tp:taxon-name></italic> <bold>20</bold> Coffs Harbour street, Flaggy Creek Nature Reserve, northern New South Wales and <bold>21</bold> Glouchestershire, Barrington River at Barrington, central New South Wales, habitats of <italic><tp:taxon-name>Batrachomatus daemeli</tp:taxon-name></italic> (Photos: L. Hendrich).</p></caption><graphic xmlns:xlink="http://www.w3.org/1999/xlink" xlink:href="ZooKeys-293-041-g008.jpg" position="float" orientation="portrait" xlink:type="simple"/></fig></tp:treatment-sec><ref-list><ref id="B16"><mixed-citation xmlns:xlink="http://www.w3.org/1999/xlink" xlink:type="simple"><person-group><name name-style="western"><surname>Watts</surname><given-names>CHS</given-names></name></person-group> (<year>1978</year>)<article-title> A revision of the Australian Dytiscidae (Coleoptera).</article-title><source>Australian Journal of Zoology, Supplement Series </source><volume>57</volume>: <fpage>1</fpage>-<lpage>166</lpage>. doi: <ext-link ext-link-type="uri" xlink:href="http://dx.doi.org/10.1071/AJZS057" xlink:type="simple">10.1071/AJZS057</ext-link></mixed-citation></ref><ref id="B17"><mixed-citation xmlns:xlink="http://www.w3.org/1999/xlink" xlink:type="simple"><person-group><name name-style="western"><surname>Watts</surname><given-names>CHS</given-names></name></person-group> (<year>1985</year>)<article-title> A faunal assessment of Australian Hydradephaga.</article-title><source>Proceedings of the Academy of Natural Sciences of Philadelphia </source><volume>137</volume>: <fpage>22</fpage>-<lpage>28</lpage>.</mixed-citation></ref><ref id="B9"><mixed-citation xmlns:xlink="http://www.w3.org/1999/xlink" xlink:type="simple"><person-group><name name-style="western"><surname>Lawrence</surname><given-names>JF</given-names></name><name name-style="western"><surname>Weir</surname><given-names>TA</given-names></name><name name-style="western"><surname>Pyke</surname><given-names>JE</given-names></name></person-group> (<year>1987</year>)<article-title> Haliplidae, Hygrobiidae, Noteridae, Dytiscidae and Gyrinidae.</article-title> In: <person-group><name name-style="western"><surname>Lawrence</surname><given-names>JF</given-names></name><name name-style="western"><surname>Moore</surname><given-names>BP</given-names></name><name name-style="western"><surname>Pyke</surname><given-names>JE</given-names></name><name name-style="western"><surname>Weir</surname><given-names>TA</given-names></name></person-group> (<role>Eds</role>). <issue-title>Zoological Catalogue of Australia, Volume 4, Coleoptera: Archostemata, Myxophaga and Adephaga.</issue-title><source>Bureau of Flora and Fauna. Canberra: Australian Government Publishing Service</source>: <fpage>321</fpage>-<lpage>366</lpage>.</mixed-citation></ref><ref id="B12"><mixed-citation xmlns:xlink="http://www.w3.org/1999/xlink" xlink:type="simple"><person-group><name name-style="western"><surname>Nilsson</surname><given-names>AN</given-names></name></person-group> (<year>2001</year>)<source><italic>Dytiscidae (Coleoptera</italic>).World catalogue of insects, Volume 3.</source><publisher-name>Apollo Books</publisher-name>, <publisher-loc>Stenstrup</publisher-loc>, <lpage>395</lpage> pp.</mixed-citation></ref><ref id="B18"><mixed-citation xmlns:xlink="http://www.w3.org/1999/xlink" xlink:type="simple"><person-group><name name-style="western"><surname>Watts</surname><given-names>CHS</given-names></name></person-group> (<year>2002</year>)<article-title> Checklist and guides to the identification, to genus, of adults and larval Australian water beetles of the families Dytiscidae, Noteridae, Hygrobiidae, Haliplidae, Gyrinidae, Hydraenidae and the superfamily Hydrophiloidea (Insecta – Coleoptera). Cooperative Research Centre for Freshwater Ecology (Australia).</article-title><source>Identification and Ecology Guide </source><volume>43</volume>: <fpage>1</fpage>-<lpage>110</lpage>.</mixed-citation></ref></ref-list></tp:taxon-treatment>
