# Supplementary material for: Revision of Australian Matini diving beetles based on morphological and molecular data (Coleoptera, Dytiscidae, Matinae), with description of a new species
Source: Zookeys. 2013 Apr 19;(293):41–64. doi: 10.3897/zookeys.293.4472 (PMC3677404; doi:10.3897/zookeys.293.4472)
Supplement: XML Treatment for Batrachomatus wingii [file zookeys.293.4472-treatment6.xml]

<!DOCTYPE tp:taxon-treatment
  PUBLIC "-//TaxonX//DTD Taxonomic Treatment Publishing DTD v0 20100105//EN" "tax-treatment-NSO.dtd">
<tp:taxon-treatment xmlns:tp="http://www.plazi.org/taxpub"><tp:treatment-meta><mixed-citation publication-type="journal"><person-group><name><surname>Hendrich</surname><given-names>Lars</given-names></name><name><surname>Balke</surname><given-names>Michael</given-names></name></person-group><article-title>Revision of Australian Matini diving beetles based on morphological and molecular data (Coleoptera, Dytiscidae, Matinae), with description of a new species</article-title><source>Zookeys</source><day>19</day><month>4</month><year>2013</year><volume>2013</volume><issue>293</issue><fpage>41</fpage><lpage>64</lpage><pub-id pub-id-type="doi">10.3897/zookeys.293.4472</pub-id></mixed-citation></tp:treatment-meta><tp:nomenclature><tp:taxon-name>
                        <tp:taxon-name-part taxon-name-part-type="genus">Batrachomatus</tp:taxon-name-part>
                        <tp:taxon-name-part taxon-name-part-type="species">wingii</tp:taxon-name-part>
                    <object-id xmlns:xlink="http://www.w3.org/1999/xlink" xlink:type="simple">http://species-id.net/wiki/Batrachomatus_wingii</object-id>
								</tp:taxon-name><tp:taxon-authority>Clark, 1863</tp:taxon-authority><tp:nomenclature-citation-list><tp:nomenclature-citation><tp:taxon-name>Batrachomatus wingii</tp:taxon-name><comment> Clark, 1863: 15 (orig. descr.); <xref ref-type="bibr" rid="B11">Mouchamps 1964</xref>: 138 (descr.); <xref ref-type="bibr" rid="B16">Watts 1978</xref>: 120 (descr.); <xref ref-type="bibr" rid="B17">Watts 1985</xref>: 23 (cat.); <xref ref-type="bibr" rid="B9">Lawrence et al. 1987</xref>: 351 (cat.); <xref ref-type="bibr" rid="B7">Larson 1993</xref>: 50 (cat.); <xref ref-type="bibr" rid="B12">Nilsson 2001</xref>: 261 (cat.); <xref ref-type="bibr" rid="B18">Watts 2002</xref>: 31, 46 (cat.).</comment></tp:nomenclature-citation></tp:nomenclature-citation-list></tp:nomenclature><tp:treatment-sec sec-type="Type locality"><title>Type locality.</title><p>Northeast coast of Australia.</p></tp:treatment-sec><tp:treatment-sec sec-type="Holotype"><title>Holotype</title><p>♂: “N. Holl NE Aust 4412” [handwritten label], “Holotype”, “Batrachomatus wingi” [sic!], [blue handwritten label by Clark] (BMNH).</p></tp:treatment-sec><tp:treatment-sec sec-type="Additional materia"><title>Additional materia</title><p><bold>l (71 specimens).</bold> <bold>Western Australia</bold>: 1 ex., “Pilbara Region, De Grey River at Yarrie Station, 10.VII.1953, N.B.Tindale leg.” (SAMA); 1 ex., “East Kimberley, Mitchell Plateau, Surveyors Pool, 150m, 17.VI.1999, Hendrich leg.” (CLH). <bold>Northern Territory</bold>: 18 exs., “Kakadu N.P., Gungurul Lookout, 50 m, <!--PageBreak-->13.59.359S, 132.19.904E, 1.XI.1996, L. Hendrich leg. (Lok.11)” (CLH); 3 exs., “Finnis River, 10 km W Batchelor, 43m, 20.VIII.2006, 13.01.278S, 130.57.217E, L. &amp; E. Hendrich leg.” (NT 2), provided with green printed labels “DNA M.Balke 2773”, “DNA M.Balke 2774”, “DNA M.Balke 2775” (ZSM, CLH); 4 exs., “Kakadu NP, Gunlom Waterfall Area, 72m, 25.VIII.2006, 13.26.026S, 132.25.141E, L. &amp; E. Hendrich leg.” (NT 17), one specimen with green printed label “DNA M.Balke 1659” (ZSM); 20 exs., “Magela Creek upstream, Jabiru East, 38m, 29.VIII.2006, 12.40.458S,132.55.853E, L. &amp; E. Hendrich leg.” (NT 21) (CLH, NMW, ZSM); 1 ex., “Magela Creek downstream, Jabiru East, 31m, 30.VIII.2006, 12.38.312S, 132.53.441E, L. &amp; E. Hendrich leg. (NT 23)”, “DNA M.Balke 2772” [green printed label] (ZSM); 1 ex., “Daly River, H. Wesselmann” (SAMA); 4 exs., “Kakadu N.P., Jim Jim District, Jim Jim Falls Camping Area, Jim Jim Creek, 60 m, 13.16.218S, 132.49.276E, low-gradient stream, 26. &amp; 27.X.1996, Hendrich leg./loc. 2a” (CLH);1 ex., “Kakadu N.P., Mary River District, 3 km ESE Gunlom Camping Area, South Alligator River, 50m, 2.XI.1996, 13.27.276S, 132.26.268E, L. Hendrich leg.” (loc. 14) (CLH); 1 ex., “Fergusson River, 31 km SE by S of Pine Creek, 14.XI.1979, T.A.Weir leg.” (ANIC). <bold>Queensland</bold>: 6 exs., “Foleyvale Aboriginal Reserve, 130 km W Rockhampton, 20.–25.I.1968, G. Hangay leg.” (HNHM, CLH); 4 exs., “Boolburra, 95 km WSW Rockhampton, 12.I.1968, G. Hangay leg.” (HNHM, CLH); 1 ex., “N Queensland, Bridge Creek, 20.XI.1992, water sweep, A. Calder &amp; P. Zborowski leg.” (ANIC); 1 ex., “N Queensland, Kennedy River Xing, dry river bed, sandy base, temporary pool, 16.VI.1992, T.A. Weir leg.” (ANIC). Without any detailed locality label: 4 exs., “Australien”, “Sammlung Clemens Müller”, “Sammlung Zimmermann” (ZSM).</p><p><!--PageBreak--><bold>Literature records</bold>: Australia, Western Australia, Weaber Plain, Keep River east of Milligans, <named-content xmlns:xlink="http://www.w3.org/1999/xlink" content-type="dwc:verbatimCoordinates" xlink:type="simple">15°37'11"S, 129°02'00"E</named-content>, May 2009, A.W. Storey leg. (<xref ref-type="bibr" rid="B20">WRM 2010</xref>); Australia, Northern Territory, Sandy Creek downstream of Keep River at Legune Road Crossing, 23.VII.–1.VIII.2004, <named-content xmlns:xlink="http://www.w3.org/1999/xlink" content-type="dwc:verbatimCoordinates" xlink:type="simple">15°22'54"S, 129°11'43"E</named-content>, A.W. Storey leg., site code SE 1, idem, Sandy Creek upstream of Keep River Road, 23.VII.–1.VIII.2004, <named-content xmlns:xlink="http://www.w3.org/1999/xlink" content-type="dwc:verbatimCoordinates" xlink:type="simple">15°24'30"S, 129°11'33"E</named-content>, A.W. Storey leg., site code SR 2 (<xref ref-type="bibr" rid="B13">NCTWR 2005</xref>).</p></tp:treatment-sec><tp:treatment-sec sec-type="Description"><title>Description. </title><p><bold>Measurements.</bold> TL = 6.9–7.8 mm, TL-H = 6.2–7.2 mm; MW = 3.2–3.7 mm.</p><p><bold>Colour.</bold> Black, anterior part of head reddish brown, pronotum with broad yellow lateral margins, elytron with a narrow yellow band of which apical 1/3 close to side and basal 2/3 some distance from side (<xref ref-type="fig" rid="F2">Fig. 7</xref>). Underside and parts of head reddish brown,appendages reddish brown.</p><p><bold>Structure and sculpture.</bold> Body outline elongate oval, flattened, pointed apically. Dorsal surface shiny, head, pronotum and elytral surface densely and evenly covered with small punctures, reticulation absent. Serial punctures on elytron sparse, weakly impressed, indistinct. Sides of pronotum moderately curved and convergent anteriorly. Ventral surface very densely and minutely punctured. Prosternal process flat, broad, parallel-sided, weakly and narrowly grooved in midline, and weakly margined at side, tip bluntly pointed, apex pointed. Metacoxal lines well separated, subparallel, reaching almost to hind margin of metaventrite.</p><p><!--PageBreak--><bold>Male.</bold> Pro- and mesotarsi stouter than in female, furnished beneath with dense, short, stout setae arranged in groups, many of the setae ending in minute suction cups. Aedeagus: median lobe (<xref ref-type="fig" rid="F4">Fig. 12 a, b</xref>); paramere (<xref ref-type="fig" rid="F4">Fig. 12 c</xref>).</p></tp:treatment-sec><tp:treatment-sec sec-type="Affinities"><title>Affinities.</title><p>A very characteristic species and one of the most beautiful dytiscids in Australia (<xref ref-type="fig" rid="F2">Fig. 7</xref>). <italic><tp:taxon-name>Batrachomatus wingii</tp:taxon-name></italic> differs from all other species of the genus in the narrower and more flattened shape of body, the dorsal yellowish longitudinal stripes on the elytra, the subparallel metacoxal lines and the shape of the median lobe.</p></tp:treatment-sec><tp:treatment-sec sec-type="Distribution"><title>Distribution.</title><p>Tropical northern Australia. Occurring from the northern Pilbara and the Kimberley region in the northwest, the Daly River, Darwin area and Kakadu National Park in the north, to the Atherton Tableland in northern Queensland, and along the east coast south to Rockhampton (<xref ref-type="fig" rid="F6">Fig. 14</xref>).</p></tp:treatment-sec><tp:treatment-sec sec-type="Habitat"><title>Habitat.</title><p><italic><tp:taxon-name>Batrachomatus wingii</tp:taxon-name></italic> occurs in seasonal and permanent lowland streams, creeks and slow flowing smaller rivers at an altitude from about 20 to almost 150 m, at least partly shaded by eucalypt woodland or monsoonal forest. Most specimens were found in low-gradient stream sections where the substratum was entirely coarse sand and smaller pebbles yet the current was strong enough to clear the bottom of silt and leaves (<xref ref-type="fig" rid="F9">Figs 24, 25, 27</xref>). In this habitat the beetles were found in areas of medium, laminar flow, generally in deeper water (50 cm depth and more), along the outside curve of stream bend, among floating gum roots, under larger logs and stones. In the Northern Territory, at the end of the dry season, a larger series of the species was collected in the deepest, coldest and most oxygen rich part (50–80 cm depths) of a rest pool (10 m²), situated in a broad and almost dry and sandy creek bed. The pool was without any vegetation but rich in rotten leaves and partly shaded (<xref ref-type="fig" rid="F9">Fig. 26</xref>). As mentioned by <xref ref-type="bibr" rid="B7">Larson (1993)</xref>, who collected the species in northern Queensland at three different sites, the sub-surface seepage and local water temperatures could also be factors responsible for the local aggregation of beetles. In the Northern Territory larvae have been collected after the rainy season in February by Watts (<xref ref-type="bibr" rid="B2">Alarie et al. 2001</xref>).</p><sec sec-type="Habitats and faunistics"><title>Habitats and faunistics</title><p>All Australian <italic><tp:taxon-name>Batrachomatus</tp:taxon-name></italic> species are strongly lotic and restricted to streams, creeks and rivers with sand, pebble and cobble beds, often situated in woodland or closed-canopy forest sites (<xref ref-type="fig" rid="F8">Figs 16</xref>–<xref ref-type="fig" rid="F9">27</xref>). It is probable that at least the larvae are sensitive to low levels of dissolved oxygen and require cooler temperatures. If this is so the occurrence of any <italic><tp:taxon-name>Batrachomatus</tp:taxon-name></italic> species can be considered a good indicator of a running water´s health, habitat and water quality.</p><p>The currently known altitudinal distribution and ecology of <italic><tp:taxon-name>Batrachomatus</tp:taxon-name></italic> species is shown in <xref ref-type="table" rid="T1">Table 1</xref>. Most species occur in lowland regions from almost sea level to 500 m. Only <italic><tp:taxon-name>Batrachomatus daemeli</tp:taxon-name></italic> has been collected in the Atherton Tableland and the Great Dividing Range up to at least 950 m. In Queensland <italic><tp:taxon-name>Batrachomatus daemeli</tp:taxon-name></italic>, <italic><tp:taxon-name>Batrachomatus wingii</tp:taxon-name></italic> and <italic><tp:taxon-name>Batrachomatus larsoni</tp:taxon-name></italic> sp. n.are sympatric. In eastern Victoria <italic><tp:taxon-name>Batrachomatus daemeli</tp:taxon-name></italic> and <italic><tp:taxon-name>Batrachomatus wilsoni</tp:taxon-name></italic> are known from the same area and in three rivers they are also syntopic. <italic><tp:taxon-name>Batrachomatus <!--PageBreak-->daemeli</tp:taxon-name></italic> is widespread along the east coast and south-eastern Australia, including the northeast of Tasmania, and <italic><tp:taxon-name>Batrachomatus wingii</tp:taxon-name></italic> occurs all over the tropical north of Australia. Two species, <italic><tp:taxon-name>Batrachomatus nannup</tp:taxon-name></italic> in the south west and <italic><tp:taxon-name>Batrachomatus larsoni</tp:taxon-name></italic> sp. n. in NE Queensland, have a very restricted distribution and are only known from one stream or river system (Blackwood River, Windsor Tableland). The rarity and limited distribution <!--PageBreak-->of the south-eastern <italic><tp:taxon-name>Batrachomatus wilsoni</tp:taxon-name></italic> might be the result of human impacts (irrigation, increasing of salinity, clearing of riverine forests) on almost all river systems in Victoria in the last five decades. All species seem to be capable of flight but none was ever obtained by operating light traps. The larvae of <italic><tp:taxon-name>Batrachomatus daemeli</tp:taxon-name></italic> and <italic><tp:taxon-name>Batrachomatus nannup</tp:taxon-name></italic> were recently described by <xref ref-type="bibr" rid="B2">Alarie et al. (2001)</xref>. The larvae of <italic><tp:taxon-name>Batrachomatus wilsoni</tp:taxon-name></italic>, <italic><tp:taxon-name>Batrachomatus larsoni</tp:taxon-name></italic> sp. n. and <italic><tp:taxon-name>Batrachomatus wingii</tp:taxon-name></italic> remain unknown.</p><p><!--PageBreak-->When in a net and out of the water specimensof <italic><tp:taxon-name>Batrachomatus</tp:taxon-name></italic> move very rapidly and are easily to recognise and to collect. In contrast, <xref ref-type="bibr" rid="B8">Larson et al. (2000)</xref> noted that the related Nearctic <italic><tp:taxon-name>Matus</tp:taxon-name></italic> are all lentic and occur along the margins of rather eutrophic ponds, often amongst <italic><tp:taxon-name>Typha</tp:taxon-name></italic> or decaying deciduous leaves. They are often slow to move and with their brownish colour are easily overlooked and consequently are not well collected. Despite the fact that all Australian species are capable of flight, none was obtained by operating light traps.</p><table-wrap id="T1" position="float" orientation="portrait"><label>Table 1.</label><caption><p>Habitat information and altitudinal distribution of Matiniin Australia.&lt;br/&gt; </p></caption><table><tbody><tr><th rowspan="1" colspan="1"><bold>Species</bold></th><th rowspan="1" colspan="1"><bold>Altitude</bold></th><th rowspan="1" colspan="1"><bold>Habitat</bold></th></tr><tr><td rowspan="1" colspan="1"><italic><tp:taxon-name>Batrachomatus daemeli</tp:taxon-name></italic></td><td rowspan="1" colspan="1">5–950 m </td><td rowspan="1" colspan="1">Large rivers, creeks and streams, side pools</td></tr><tr><td rowspan="1" colspan="1"><italic><tp:taxon-name>Batrachomatus larsoni</tp:taxon-name></italic> sp. n.</td><td rowspan="1" colspan="1">500 m</td><td rowspan="1" colspan="1">Small rainforest stream </td></tr><tr><td rowspan="1" colspan="1"><italic><tp:taxon-name>Batrachomatus nannup</tp:taxon-name></italic></td><td rowspan="1" colspan="1">79 m</td><td rowspan="1" colspan="1">Large permanent river and side pools (adults)</td></tr><tr><td rowspan="1" colspan="1"><italic><tp:taxon-name>Batrachomatus wilsoni</tp:taxon-name></italic></td><td rowspan="1" colspan="1">54–138 m</td><td rowspan="1" colspan="1">Larger permanent rivers </td></tr><tr><td rowspan="1" colspan="1"><italic><tp:taxon-name>Batrachomatus wingii</tp:taxon-name></italic></td><td rowspan="1" colspan="1">30–150 m</td><td rowspan="1" colspan="1">Seasonal and permanent rivers, streams and creeks</td></tr></tbody></table></table-wrap></sec><sec sec-type="Key to Batrochomatus"><title>Key to <italic><tp:taxon-name>Batrochomatus</tp:taxon-name></italic></title><table-wrap content-type="key" position="anchor" orientation="portrait"><table><tbody><tr><td rowspan="1" colspan="1">1</td><td rowspan="1" colspan="1">Dorsal surface covered with a strong double reticulation of irregular and polygonal meshes. Punctures absent or only at the intersections of all larger meshes</td><td rowspan="1" colspan="1">2</td></tr><tr><td rowspan="1" colspan="1">–</td><td rowspan="1" colspan="1">Dorsal surface densely and evenly covered with small punctures, reticulation absent or very fine almost obsolete with larger meshes </td><td rowspan="1" colspan="1">4</td></tr><tr><td rowspan="1" colspan="1">2</td><td rowspan="1" colspan="1">Pronotum totally black</td><td rowspan="1" colspan="1">3</td></tr><tr><td rowspan="1" colspan="1">–</td><td rowspan="1" colspan="1">Pronotum black, with reddish broad lateral margins. Dorsal surface covered by a polygonal double reticulation with punctures at the intersections of all larger meshes. Elytra with a narrow longitudinal reddish band</td><td rowspan="1" colspan="1"><italic><tp:taxon-name>Batrachomatus larsoni</tp:taxon-name></italic> sp. n. (NE Queensl.)</td></tr><tr><td rowspan="1" colspan="1">3</td><td rowspan="1" colspan="1">Body outline oval, slightly convex. Humeral angle of elytron reddish. Punctures at the intersections of a very few larger meshes. Metacoxal lines separating metacoxal plate into three unequal parts; the median sparsely punctured, the lateral almost smooth with an extremely sparse and scarcely visible microreticulation. Aedeagus: median lobe (<xref ref-type="fig" rid="F4">Fig. 11 a, b</xref>)</td><td rowspan="1" colspan="1"><italic><tp:taxon-name>Batrachomatus wilsoni</tp:taxon-name></italic> (SE Australia)</td></tr><tr><td rowspan="1" colspan="1">–</td><td rowspan="1" colspan="1">Body outline narrowly oval, flattened and only slightly convex, pointed apically. Elytron uniformly black, reticulation virtually impunctate. Metacoxal lines well separated, subparallel in anterior 2/3, moderately diverging posteriad, area between lines with many small punctures. Aedeagus: median lobe (<xref ref-type="fig" rid="F3">Fig. 10 a, b</xref>)</td><td rowspan="1" colspan="1"><italic><tp:taxon-name>Batrachomatus nannup</tp:taxon-name></italic> (SW Australia)</td></tr><tr><td rowspan="1" colspan="1">4</td><td rowspan="1" colspan="1">Pronotum totally black. Elytra with or without a red humeral angle. Body outline oblong oval. Dorsal surface with a very fine almost obsolete close reticulation with larger meshes. Metacoxal lines raised, well separated, reaching <!--PageBreak-->almost to hind margin of metaventrite, diverging a little anteriorly. Aedeagus: median lobe (<xref ref-type="fig" rid="F3">Fig. 8 a, b</xref>)</td><td rowspan="1" colspan="1"><italic><tp:taxon-name>Batrachomatus daemeli</tp:taxon-name></italic> (SE Australia)</td></tr><tr><td rowspan="1" colspan="1">–</td><td rowspan="1" colspan="1">Pronotum with broad yellow lateral margins, elytron with a narrow yellow band of which apical 1/3 is close to side and basal 2/3 some distance from side. Body outline elongate oval, flattened, pointed apically. Reticulation on dorsal surface absent. Metacoxal lines subparallel. Aedeagus: median lobe (<xref ref-type="fig" rid="F4">Fig. 12 a, b</xref>)</td><td rowspan="1" colspan="1"><italic><tp:taxon-name>Batrachomatus wingii</tp:taxon-name></italic> (N. Australia)</td></tr></tbody></table></table-wrap></sec></tp:treatment-sec><tp:treatment-sec><!--Section generated to contain objects referenced in tp:taxon-treatment.--><fig id="F2" position="float" orientation="portrait"><label>Figures 5–7.</label><caption><p>Habitus of <bold>5</bold> <italic><tp:taxon-name>Batrachomatus nannup</tp:taxon-name></italic> <bold>6</bold> <italic><tp:taxon-name>Batrachomatus wilsoni</tp:taxon-name></italic> <bold>7</bold> <italic><tp:taxon-name>Batrachomatus wingii</tp:taxon-name></italic> (scale bar = 4 mm).</p></caption><graphic xmlns:xlink="http://www.w3.org/1999/xlink" xlink:href="ZooKeys-293-041-g002.jpg" position="float" orientation="portrait" xlink:type="simple"/></fig><fig id="F4" position="float" orientation="portrait"><label>Figures 11–12.</label><caption><p>Median lobe of aedeagus in ventral (<bold>a</bold>) and lateral view (<bold>b</bold>), and right paramere in lateral view (<bold>c</bold>): <bold>11</bold> <italic><tp:taxon-name>Batrachomatus wilsoni</tp:taxon-name></italic> <bold>12</bold> <italic><tp:taxon-name>Batrachomatus wingii</tp:taxon-name></italic> (scale bar = 0.5 mm).</p></caption><graphic xmlns:xlink="http://www.w3.org/1999/xlink" xlink:href="ZooKeys-293-041-g004.jpg" position="float" orientation="portrait" xlink:type="simple"/></fig><fig id="F6" position="float" orientation="portrait"><label>Figure 14.</label><caption><p>Distribution of <italic><tp:taxon-name>Batrachomatus</tp:taxon-name></italic>: <italic><tp:taxon-name>Batrachomatus larsoni</tp:taxon-name></italic> sp. n.(squares) and <italic><tp:taxon-name>Batrachomatus wingii</tp:taxon-name></italic> (dots).</p></caption><graphic xmlns:xlink="http://www.w3.org/1999/xlink" xlink:href="ZooKeys-293-041-g006.jpg" position="float" orientation="portrait" xlink:type="simple"/></fig><fig id="F9" position="float" orientation="portrait"><label>Figures 22–27.</label><caption><p>Habitats: <bold>22</bold> 3 km W Albion Park, North Macquarie Road at creek crossing, central New South Wales and <bold>23</bold> Hughes Creek at Avenel, Central Victoria, habitat of <italic><tp:taxon-name>Batrachomatus daemeli</tp:taxon-name></italic> <bold>24</bold> Finnis River, 10 km W Batchelor, Northern Territory <bold>25</bold> Magela Creek, Jabiru East, Northern Territory <bold>26</bold> Kakadu NP, Gunlom Waterfall Area, Northern Territory and <bold>27</bold> Kakadu N.P., Jim Jim District, Jim Jim Falls Camping Area, Jim Jim Creek, Northern Territory, habitats of <italic><tp:taxon-name>Batrachomatus wingii</tp:taxon-name></italic> (Photos: L. Hendrich).</p></caption><graphic xmlns:xlink="http://www.w3.org/1999/xlink" xlink:href="ZooKeys-293-041-g009.jpg" position="float" orientation="portrait" xlink:type="simple"/></fig><fig id="F8" position="float" orientation="portrait"><label>Figures 16–21.</label><caption><p>Habitats: <bold>16, 17</bold> Blackwood River upstream the village Nannup, habitat of <italic><tp:taxon-name>Batrachomatus nannup</tp:taxon-name></italic> in south-western Australia <bold>18</bold> Wallagaraugh River SW of Eden, southern New South Wales and <bold>19</bold> Thurra River at Highway 1 in south-eastern Victoria, habitats of <italic><tp:taxon-name>Batrachomatus wilsoni</tp:taxon-name></italic> <bold>20</bold> Coffs Harbour street, Flaggy Creek Nature Reserve, northern New South Wales and <bold>21</bold> Glouchestershire, Barrington River at Barrington, central New South Wales, habitats of <italic><tp:taxon-name>Batrachomatus daemeli</tp:taxon-name></italic> (Photos: L. Hendrich).</p></caption><graphic xmlns:xlink="http://www.w3.org/1999/xlink" xlink:href="ZooKeys-293-041-g008.jpg" position="float" orientation="portrait" xlink:type="simple"/></fig><fig id="F3" position="float" orientation="portrait"><label>Figures 8–10.</label><caption><p>Median lobe of aedeagus in ventral (<bold>a</bold>) and lateral view (<bold>b</bold>), and right paramere in lateral view (<bold>c</bold>): <bold>8</bold> <italic><tp:taxon-name>Batrachomatus daemeli</tp:taxon-name></italic> <bold>9</bold> <italic><tp:taxon-name>Batrachomatus larsoni</tp:taxon-name></italic> sp. n. <bold>10</bold> <italic><tp:taxon-name>Batrachomatus nannup</tp:taxon-name></italic> (scale bar = 0.5 mm).</p></caption><graphic xmlns:xlink="http://www.w3.org/1999/xlink" xlink:href="ZooKeys-293-041-g003.jpg" position="float" orientation="portrait" xlink:type="simple"/></fig></tp:treatment-sec><ref-list><ref id="B11"><mixed-citation xmlns:xlink="http://www.w3.org/1999/xlink" xlink:type="simple"><person-group><name name-style="western"><surname>Mouchamps</surname><given-names>R</given-names></name></person-group> (<year>1964</year>)<article-title> Les Matini australiens (Col. Dytiscidae Colymbetinae).</article-title><source>Bulletin de la Société Entomologique de France </source><volume>69</volume>: <fpage>136</fpage>-<lpage>141</lpage>.</mixed-citation></ref><ref id="B16"><mixed-citation xmlns:xlink="http://www.w3.org/1999/xlink" xlink:type="simple"><person-group><name name-style="western"><surname>Watts</surname><given-names>CHS</given-names></name></person-group> (<year>1978</year>)<article-title> A revision of the Australian Dytiscidae (Coleoptera).</article-title><source>Australian Journal of Zoology, Supplement Series </source><volume>57</volume>: <fpage>1</fpage>-<lpage>166</lpage>. doi: <ext-link ext-link-type="uri" xlink:href="http://dx.doi.org/10.1071/AJZS057" xlink:type="simple">10.1071/AJZS057</ext-link></mixed-citation></ref><ref id="B17"><mixed-citation xmlns:xlink="http://www.w3.org/1999/xlink" xlink:type="simple"><person-group><name name-style="western"><surname>Watts</surname><given-names>CHS</given-names></name></person-group> (<year>1985</year>)<article-title> A faunal assessment of Australian Hydradephaga.</article-title><source>Proceedings of the Academy of Natural Sciences of Philadelphia </source><volume>137</volume>: <fpage>22</fpage>-<lpage>28</lpage>.</mixed-citation></ref><ref id="B9"><mixed-citation xmlns:xlink="http://www.w3.org/1999/xlink" xlink:type="simple"><person-group><name name-style="western"><surname>Lawrence</surname><given-names>JF</given-names></name><name name-style="western"><surname>Weir</surname><given-names>TA</given-names></name><name name-style="western"><surname>Pyke</surname><given-names>JE</given-names></name></person-group> (<year>1987</year>)<article-title> Haliplidae, Hygrobiidae, Noteridae, Dytiscidae and Gyrinidae.</article-title> In: <person-group><name name-style="western"><surname>Lawrence</surname><given-names>JF</given-names></name><name name-style="western"><surname>Moore</surname><given-names>BP</given-names></name><name name-style="western"><surname>Pyke</surname><given-names>JE</given-names></name><name name-style="western"><surname>Weir</surname><given-names>TA</given-names></name></person-group> (<role>Eds</role>). <issue-title>Zoological Catalogue of Australia, Volume 4, Coleoptera: Archostemata, Myxophaga and Adephaga.</issue-title><source>Bureau of Flora and Fauna. Canberra: Australian Government Publishing Service</source>: <fpage>321</fpage>-<lpage>366</lpage>.</mixed-citation></ref><ref id="B7"><mixed-citation xmlns:xlink="http://www.w3.org/1999/xlink" xlink:type="simple"><person-group><name name-style="western"><surname>Larson</surname><given-names>DJ</given-names></name></person-group> (<year>1993</year>)<article-title> Ecology of tropical Australian Hydradephaga (Insecta: Coleoptera). Part 1. Natural history and distribution of northern Queensland species.</article-title><source>Proceedings of the Royal Society of Queensland </source><volume>103</volume>: <fpage>47</fpage>-<lpage>63</lpage>.</mixed-citation></ref><ref id="B12"><mixed-citation xmlns:xlink="http://www.w3.org/1999/xlink" xlink:type="simple"><person-group><name name-style="western"><surname>Nilsson</surname><given-names>AN</given-names></name></person-group> (<year>2001</year>)<source><italic>Dytiscidae (Coleoptera</italic>).World catalogue of insects, Volume 3.</source><publisher-name>Apollo Books</publisher-name>, <publisher-loc>Stenstrup</publisher-loc>, <lpage>395</lpage> pp.</mixed-citation></ref><ref id="B18"><mixed-citation xmlns:xlink="http://www.w3.org/1999/xlink" xlink:type="simple"><person-group><name name-style="western"><surname>Watts</surname><given-names>CHS</given-names></name></person-group> (<year>2002</year>)<article-title> Checklist and guides to the identification, to genus, of adults and larval Australian water beetles of the families Dytiscidae, Noteridae, Hygrobiidae, Haliplidae, Gyrinidae, Hydraenidae and the superfamily Hydrophiloidea (Insecta – Coleoptera). Cooperative Research Centre for Freshwater Ecology (Australia).</article-title><source>Identification and Ecology Guide </source><volume>43</volume>: <fpage>1</fpage>-<lpage>110</lpage>.</mixed-citation></ref><ref id="B20"><mixed-citation xmlns:xlink="http://www.w3.org/1999/xlink" xlink:type="simple"><person-group><name name-style="western"><surname>WRM</surname><given-names/></name></person-group> (<year>2010</year>)<source> ORIA Stage II Expansion Aquatic Fauna Surveys: Late Wet Season Sampling 2009. Unpublished report by Wetland Research &amp; Management to Strategen Pty. Ltd., 102 pp.</source></mixed-citation></ref><ref id="B13"><mixed-citation xmlns:xlink="http://www.w3.org/1999/xlink" xlink:type="simple"><person-group><name name-style="western"><surname>NTCWR</surname><given-names/></name></person-group> (<year>2005</year>)<source> Aquatic Fauna Survey of the Ord Stage II M2 Area: Final report.</source><publisher-name>Unpublished report by National Centre for Tropical Wetland Research (NCTWR) in Darwin to Departement of Industry and Resources in Perth</publisher-name>, <publisher-loc>Western Australia</publisher-loc>, <lpage>130</lpage> pp.</mixed-citation></ref><ref id="B2"><mixed-citation xmlns:xlink="http://www.w3.org/1999/xlink" xlink:type="simple"><person-group><name name-style="western"><surname>Alarie</surname><given-names>Y</given-names></name><name name-style="western"><surname>Watts</surname><given-names>CHS</given-names></name><name name-style="western"><surname>Nilsson</surname><given-names>AN</given-names></name></person-group> (<year>2001</year>)<source> Larval morphology of the tribe Matini (Coleoptera: Dytiscidae, Colymbetinae): descriptions of <italic>Batrachomatus daemeli</italic>, <italic>Matus bicarinatus</italic>, and <italic>Allomatus nannup</italic> and phylogenetic relationships. The Canadian Entomologist 133: 165–196. </source>doi: <ext-link ext-link-type="uri" xlink:href="http://dx.doi.org/10.4039/Ent133165-2" xlink:type="simple">10.4039/Ent133165-2</ext-link></mixed-citation></ref><ref id="B8"><mixed-citation xmlns:xlink="http://www.w3.org/1999/xlink" xlink:type="simple"><person-group><name name-style="western"><surname>Larson</surname><given-names>DJ</given-names></name><name name-style="western"><surname>Alarie</surname><given-names>Y</given-names></name><name name-style="western"><surname>Roughley</surname><given-names>RE</given-names></name></person-group> (<year>2000</year>)<source> Predaceous diving beetles (Coleoptera: Dytiscidae) of the Nearctic Region, with emphasis on the fauna of Canada and Alaska. NRC Research Press, Ottawa, xiv + 982 pp.</source></mixed-citation></ref></ref-list></tp:taxon-treatment>
